# Supplementary material for: ZNF677 suppresses renal cell carcinoma progression through N6‐methyladenosine and transcriptional repression of CDKN3
Source: Clin Transl Med. 2022 Jun 9;12(6):e906. doi: 10.1002/ctm2.906 (PMC9178504; doi:10.1002/ctm2.906)
Supplement: Supplementary file 7 — Supporting Information [file CTM2-12-e906-s002.xlsx]

## Sheet: Sheet1
Target	Sequence (5'-3')	Application
ZNF677-qPCR-F	CACACAATATGACCTCGGGGA	RT-qPCR
ZNF677-qPCR-R	AACAGTCCCTGAGAAAGAGCC	RT-qPCR
GSTM1-qPCR-F	TGGACTTTCCCAATCTGCCC	RT-qPCR
GSTM1-qPCR-R	GGATTGTAGCAGATCATGCCC	RT-qPCR
APOH-qPCR-F	ATCAGCTGGAAACAATTCCC	RT-qPCR
APOH-qPCR-R	AGAATATCCATCATGGCAGC	RT-qPCR
LYZ-qPCR-F	TGCTGTAGCTTGTGCAAAGA	RT-qPCR
LYZ-qPCR-R	TCCTACTCCCTTAATGTGAGA	RT-qPCR
BTG2-qPCR-F	ACTCTGCACAAAACCTTTGC	RT-qPCR
BTG2-qPCR-R	AAAGGGATCATGGCAGCAGC	RT-qPCR
CRIP1-qPCR-F	GCAACAAGGAGGTGTACTTC	RT-qPCR
CRIP1-qPCR-R	CCAAACATGGCTGCGTAGCA	RT-qPCR
RNASE4-qPCR-F	GGTCACAGATTGCAGGGACA	RT-qPCR
RNASE4-qPCR-R	GGGTTACCCTCACAGGCAAT	RT-qPCR
PCDH9-qPCR-F	CATTTTTGGTGCCCAGGTCG	RT-qPCR
PCDH9-qPCR-R	GCCAGCACTGTCACTTTGTG	RT-qPCR
METTL3-qPCR-F	AAGCTGCACTTCAGACGAAT	RT-qPCR
METTL3-qPCR-R	GGAATCACCTCCGACACTC	RT-qPCR
GAPDH-qPCR-F	CGGATTTGGTCGTATTGGG	RT-qPCR
GAPDH-qPCR-R	CTGGAAGATGGTGATGGGATT	RT-qPCR
IGF2BP2-qPCR-F	GAGAAGCCTGTCACCATCCA	RT-qPCR
IGF2BP2-qPCR-R	CAACCAAGCCATTGTGTGCC	RT-qPCR
YTHDF1-qPCR-F	ATGAGGCTCCGTGGTCTACT	RT-qPCR
YTHDF1-qPCR-R	TGCCCAAAAACAGCATCGTG	RT-qPCR
ZNF677-MeRIP-qPCR-F	AGGAATGCCTTTGACCTGTAAC	MeRIP-qPCR
ZNF677-MeRIP-qPCR-R	GGCTTGTCATGGATGAAATACTGG	MeRIP-qPCR
ZNF677-sgRNA-F	CACCGCAGAGTGTTTCTATAAGAGATAGTGCACACC	sgRNA
ZNF677-sgRNA-R	CAACGGTGTGCACTATCTCTTATAGAAACACTCTGC	sgRNA
ZNF677-RIP-qPCR-F	CTGTTGGATTTACAAGCAAG	RIP-qPCR
ZNF677-RIP-qPCR-R	CTTGTCATGGATGAAATACTGG	RIP-qPCR
CDKN3-ChIP-qPCR-F1	ATTTGGGGGACAGGAATATTGA	ChIP-qPCR
CDKN3-ChIP-qPCR-R1	GGCTCAGGGAAGCACTGTAT	ChIP-qPCR
CDKN3-ChIP-qPCR-F2	CTCCCAACCGTATGGACCAC	ChIP-qPCR
CDKN3-ChIP-qPCR-R2	CTGTGGGACGTTGATTGGCT	ChIP-qPCR
CDKN3-ChIP-qPCR-F3	CCTCACAGAAGGACGAACCA	ChIP-qPCR
CDKN3-ChIP-qPCR-R3	GTCCGACTCACCGGCTTCAT	ChIP-qPCR
ZNF677-5'UTR-MeRIP-qPCR-F	GACCCGGAAGCGGATCTCGC	MeRIP-qPCR
ZNF677-5'UTR-MeRIP-qPCR-R	TGAGAAAGAGCCATTCCCTC	MeRIP-qPCR
ZNF677-CDS-MeRIP-qPCR-F	GGGACTGTTTACATTCAAGGAT	MeRIP-qPCR
ZNF677-CDS-MeRIP-qPCR-R	TCTGGAGGGATGTTATCCTC	MeRIP-qPCR
ZNF677-3'UTR-MeRIP-qPCR-F	GGTCGGTTACTAGAGACTGCAT	MeRIP-qPCR
ZNF677-3'UTR-MeRIP-qPCR-R	CCATTCTCTCTTCAGTTTCC	MeRIP-qPCR
