# Supplementary material for: ZNF677 suppresses renal cell carcinoma progression through N6‐methyladenosine and transcriptional repression of CDKN3
Source: Clin Transl Med. 2022 Jun 9;12(6):e906. doi: 10.1002/ctm2.906 (PMC9178504; doi:10.1002/ctm2.906)
Supplement: Supplementary file 8 — Supporting Information [file CTM2-12-e906-s010.xlsx]

## Sheet: Sheet1
Constructs	Position	Forward primer (5'-3')	Reverse primer (5'-3')	Restriction sites
METTL3	CDS	GGGAGACCCAAGCTGGCTAGCATGTCGGACACGTGGAGCTC	TCCGAGCTCGGTACCAAGCTTTAAATTCTTAGGTTTAGAGATGATACCATC	NheI & HindIII
IGF2BP2	CDS	GGGAGACCCAAGCTGGCTAGCATGATGAACAAGCTTTACATCGGG	TCCGAGCTCGGTACCAAGCTTCTTGCTGCGCTGTGAGGC	NheI & HindIII
YTHDF1	CDS	GGTTTAAACGGGCCCTCTAGAATGTCGGCCACCAGCGTG	CTTGGTACCGAGCTCGGATCCTTGTTTGTTTCGACTCTGCCG	XbaI & BamHI
