# Supplementary material for: ZNF677 suppresses renal cell carcinoma progression through N6‐methyladenosine and transcriptional repression of CDKN3
Source: Clin Transl Med. 2022 Jun 9;12(6):e906. doi: 10.1002/ctm2.906 (PMC9178504; doi:10.1002/ctm2.906)
Supplement: Supplementary file 9 — Supporting Information [file CTM2-12-e906-s007.xlsx]

## Sheet: Sheet1
siRNAs/shRNAs	Sense (5'-3')	Antisense (5'-3')
si-ZNF677	GAACCUGCUUUCUCUCGAUTT	AUCGAGAGAAAGCAGGUUCTT
si-CDKN3	CUGCUUGUCUCCUACUAUATT	UAUAGUAGGAGACAAGCAGTT
si-NC	UUCUCCGAACGUGUCACGUTT	ACGUGACACGUUCGGAGAATT
sh-ZNF677	GATCCGAACCTGCTTTCTCTCGATTTCAAGAGAATCGAGAGAAAGCAGGTTCTTTTTTG	AATTCAAAAAAGAACCTGCTTTCTCTCGATTCTCTTGAAATCGAGAGAAAGCAGGTTCG
sh-CDKN3-1	GATCCGCACCGGACAAATTAGCTGCACATCTCTCGAGAGATGTGCAGCTAATTTGTCC	AAAAGGACAAATTAGCTGCACATCTCTCGAGAGATGTGCAGCTAATTTGTCC
sh-CDKN3-2	GATCCGCACCGCACATCTATCATCAAGAGATCTCGAGATCTCTTGATGATAGATGTGC	AAAAGCACATCTATCATCAAGAGATCTCGAGATCTCTTGATGATAGATGTGC
sh-NC	GATCCGTTCTCCGAACGTGTCACGTAATTCAAGAGATTACGTGACACGTTCGGAGAATTTTTTC	AATTGAAAAAATTCTCCGAACGTGTCACGTAATCTCTTGAATTACGTGACACGTTCGGAGAACG
