# Supplementary material for: ZNF677 suppresses renal cell carcinoma progression through N6‐methyladenosine and transcriptional repression of CDKN3
Source: Clin Transl Med. 2022 Jun 9;12(6):e906. doi: 10.1002/ctm2.906 (PMC9178504; doi:10.1002/ctm2.906)
Supplement: Supplementary file 10 — Supporting Information [file CTM2-12-e906-s004.xlsx]

## Sheet: Sheet1
Differentially methylated RNA sites for: down.Tumor_vs_Adjacent Fold change cut-off: 2 P-value cut-off: 0.00001 Column A ~ E: the coordinates of the differentially methylated RNA sites in bed format, please ref http://genome.ucsc.edu/FAQ/FAQformat.html#format1. Column F: the length of the methylated RNA sites Column G ~ H: the transcript id and gene symbol of differentially methylated RNA. Column…
	down.Tumor_vs_Adjacent differentially methylated RNA sites
bed format information of differentially methylated RNA sites					differentially methylated RNA			comparison information				Annotations
chrom	txStart	txEnd	PeakID	score	Peak_length	transcript_id	GeneName	Foldchange	P_value	FDR	Regulation	GeneID	Synonyms	dbXrefs	description	Pathway	GO_CC	GO_MF	GO_BP
chr5	167689501	167690360	diffreps_peak_33189	7.89925	859	NM_001122679	TENM2	3.84029	1.26111e-08	1.99329e-07	down	57451	ODZ2|TEN-M2|TNM2|ten-2	MIM:610119|HGNC:HGNC:29943|Ensembl:ENSG00000145934|Vega:OTTHUMG00000162928	teneurin transmembrane protein 2		GO:0005886(plasma membrane)//GO:0005887(integral component of plasma membrane)//GO:0043005(neuron projection)//GO:0030425(dendrite)//GO:0005794(Golgi apparatus)//GO:0030175(filopodium)//GO:0045211(postsynaptic membrane)//GO:0045202(synapse)//GO:0030054(cell junction)//GO:0030426(growth cone)//GO:0016605(PML body)//GO:0005783(endoplasmic reticulum)//GO:0005622(intracellular)//GO:0005634(nucleus)//…	GO:0005102(receptor binding)//GO:0050839(cell adhesion molecule binding)//GO:0046982(protein heterodimerization activity)//GO:0005515(protein binding)//GO:0042803(protein homodimerization activity)	GO:0007411(axon guidance)//GO:0016337(single organismal cell-cell adhesion)//GO:0007157(heterophilic cell-cell adhesion via plasma membrane cell adhesion molecules)//GO:0006351(transcription, DNA-templated)//GO:0097264(self proteolysis)//GO:0000122(negative regulation of transcription from RNA polymerase II promoter)//GO:0051491(positive regulation of filopodium assembly)//GO:0035584(calcium-medi…
chr19	15770029	15770880	diffreps_peak_18089	7.0856	851	NM_000896	CYP4F3	4.44123	8.21099e-08	1.01145e-06	down	4051	CPF3|CYP4F|LTB4H	MIM:601270|HGNC:HGNC:2646|Ensembl:ENSG00000186529|HPRD:03169|Vega:OTTHUMG00000182374	cytochrome P450 family 4 subfamily F member 3	hsa00590(Arachidonic acid metabolism)//	GO:0016021(integral component of membrane)//GO:0005789(endoplasmic reticulum membrane)	GO:0005506(iron ion binding)//GO:0052871(alpha-tocopherol omega-hydroxylase activity)//GO:0050051(leukotriene-B4 20-monooxygenase activity)//GO:0016705(oxidoreductase activity, acting on paired donors, with incorporation or reduction of molecular oxygen)//GO:0020037(heme binding)//GO:0004497(monooxygenase activity)	GO:0055114(oxidation-reduction process)//GO:0006691(leukotriene metabolic process)//GO:0006690(icosanoid metabolic process)//GO:0019369(arachidonic acid metabolic process)//GO:0036101(leukotriene B4 catabolic process)//GO:0044281(small molecule metabolic process)//GO:0006805(xenobiotic metabolic process)
chr17	48619381	48619800	diffreps_peak_16202	9.82018	419	NM_017957	EPN3	15.1397	1.51295e-10	7.03096e-09	down	55040	-	MIM:607264|HGNC:HGNC:18235|Ensembl:ENSG00000049283|HPRD:06272|Vega:OTTHUMG00000162155	epsin 3	hsa04144(Endocytosis)	GO:0030136(clathrin-coated vesicle)//GO:0070062(extracellular exosome)//GO:0019897(extrinsic component of plasma membrane)//GO:0048471(perinuclear region of cytoplasm)//GO:0043231(intracellular membrane-bounded organelle)//GO:0005654(nucleoplasm)//GO:0005634(nucleus)//GO:0005905(coated pit)	GO:0008289(lipid binding)//GO:1990175(EH domain binding)//GO:0005515(protein binding)
chr1	37949741	37949978	diffreps_peak_600	7.89952	237	NM_025079	ZC3H12A	2.67699	1.26033e-08	1.99252e-07	down	80149	MCPIP|MCPIP1|dJ423B22.1	MIM:610562|HGNC:HGNC:26259|Ensembl:ENSG00000163874|HPRD:08021|Vega:OTTHUMG00000004221	zinc finger CCCH-type containing 12A		GO:0005886(plasma membrane)//GO:0000932(cytoplasmic mRNA processing body)//GO:0005791(rough endoplasmic reticulum)//GO:0042406(extrinsic component of endoplasmic reticulum membrane)//GO:0005654(nucleoplasm)//GO:0005634(nucleus)//GO:0005856(cytoskeleton)//GO:0005737(cytoplasm)	GO:0004521(endoribonuclease activity)//GO:0043022(ribosome binding)//GO:0004540(ribonuclease activity)//GO:0003723(RNA binding)//GO:0003682(chromatin binding)//GO:0003730(mRNA 3'-UTR binding)//GO:0003729(mRNA binding)//GO:0004532(exoribonuclease activity)//GO:0035198(miRNA binding)//GO:0046872(metal ion binding)//GO:0005515(protein binding)//GO:0003677(DNA binding)//GO:0035613(RNA stem-loop bindi…	GO:0045019(negative regulation of nitric oxide biosynthetic process)//GO:0010656(negative regulation of muscle cell apoptotic process)//GO:0061158(3'-UTR-mediated mRNA destabilization)//GO:0055118(negative regulation of cardiac muscle contraction)//GO:0045600(positive regulation of fat cell differentiation)//GO:0042149(cellular response to glucose starvation)//GO:0010942(positive regulation of ce…
chr9	98209501	98209733	diffreps_peak_42109	10.3209	232	NM_000264	PTCH1	2.11808	4.7766e-11	3.38959e-09	down	5727	BCNS|HPE7|NBCCS|PTC|PTC1|PTCH|PTCH11	MIM:601309|HGNC:HGNC:9585|Ensembl:ENSG00000185920|HPRD:03200|Vega:OTTHUMG00000020280	patched 1	hsa04024(cAMP signaling pathway)//hsa04340(Hedgehog signaling pathway)//hsa05200(Pathways in cancer)//hsa05205(Proteoglycans in cancer)//hsa05217(Basal cell carcinoma)	GO:0016021(integral component of membrane)//GO:0044295(axonal growth cone)//GO:0005901(caveola)//GO:0043231(intracellular membrane-bounded organelle)//GO:0048471(perinuclear region of cytoplasm)//GO:0005794(Golgi apparatus)//GO:0005886(plasma membrane)//GO:0014069(postsynaptic density)//GO:0044294(dendritic growth cone)//GO:0030496(midbody)//GO:0072372(primary cilium)//GO:0030666(endocytic vesicl…	GO:0097108(hedgehog family protein binding)//GO:0005113(patched binding)//GO:0032403(protein complex binding)//GO:0008201(heparin binding)//GO:0015485(cholesterol binding)//GO:0005119(smoothened binding)//GO:0030332(cyclin binding)//GO:0008158(hedgehog receptor activity)//GO:0005515(protein binding)	GO:0072203(cell proliferation involved in metanephros development)//GO:0060037(pharyngeal system development)//GO:0061053(somite development)//GO:0030326(embryonic limb morphogenesis)//GO:0048568(embryonic organ development)//GO:0060603(mammary gland duct morphogenesis)//GO:0010875(positive regulation of cholesterol efflux)//GO:0051782(negative regulation of cell division)//GO:0000122(negative re…
chr3	186793481	186793880	diffreps_peak_27665	8.47937	399	NM_003032	ST6GAL1	2.15492	3.31613e-09	6.80441e-08	down	6480	SIAT1|ST6GalI|ST6N	MIM:109675|HGNC:HGNC:10860|Ensembl:ENSG00000073849|HPRD:00184|Vega:OTTHUMG00000156500	ST6 beta-galactosamide alpha-2,6-sialyltranferase 1	hsa00510(N-Glycan biosynthesis)//hsa00514(Other types of O-glycan biosynthesis)//	GO:0016021(integral component of membrane)//GO:0070062(extracellular exosome)//GO:0000138(Golgi trans cisterna)//GO:0005794(Golgi apparatus)//GO:0032580(Golgi cisterna membrane)//GO:0030173(integral component of Golgi membrane)//GO:0005797(Golgi medial cisterna)//GO:0000139(Golgi membrane)//GO:0005783(endoplasmic reticulum)	GO:0003835(beta-galactoside alpha-2,6-sialyltransferase activity)//GO:0005515(protein binding)//GO:0008373(sialyltransferase activity)	GO:0044267(cellular protein metabolic process)//GO:0032946(positive regulation of mononuclear cell proliferation)//GO:1990743(protein sialylation)//GO:0006488(dolichol-linked oligosaccharide biosynthetic process)//GO:0006054(N-acetylneuraminate metabolic process)//GO:0006959(humoral immune response)//GO:0006493(protein O-linked glycosylation)//GO:1900024(regulation of substrate adhesion-dependent…
chr1	55119161	55119540	diffreps_peak_1036	7.68639	379	uc010oog.1	MROH7	2.42115	2.05879e-08	2.99999e-07	down	374977	C1orf175|HEATR8	HGNC:HGNC:24802|Ensembl:ENSG00000184313|HPRD:10993|Vega:OTTHUMG00000009890	maestro heat like repeat family member 7		GO:0016021(integral component of membrane)//GO:0005615(extracellular space)
chr10	123238881	123239535	diffreps_peak_5508	8.14596	654	NM_000141	FGFR2	2.78536	7.14563e-09	1.25193e-07	down	2263	BBDS|BEK|BFR-1|CD332|CEK3|CFD1|ECT1|JWS|K-SAM|KGFR|TK14|TK25	MIM:176943|HGNC:HGNC:3689|Ensembl:ENSG00000066468|HPRD:01492|Vega:OTTHUMG00000019175	fibroblast growth factor receptor 2	hsa04010(MAPK signaling pathway)//hsa04014(Ras signaling pathway)//hsa04015(Rap1 signaling pathway)//hsa04144(Endocytosis)//hsa04151(PI3K-Akt signaling pathway)//hsa04550(Signaling pathways regulating pluripotency of stem cells)//hsa04810(Regulation of actin cytoskeleton)//hsa05200(Pathways in cancer)//hsa05215(Prostate cancer)//hsa05230(Central carbon metabolism in cancer)	GO:0016021(integral component of membrane)//GO:0005887(integral component of plasma membrane)//GO:0005576(extracellular region)//GO:0009986(cell surface)//GO:0005938(cell cortex)//GO:0016020(membrane)//GO:0060076(excitatory synapse)//GO:0005794(Golgi apparatus)//GO:0005886(plasma membrane)//GO:0043231(intracellular membrane-bounded organelle)//GO:0016023(cytoplasmic, membrane-bounded vesicle)//GO…	GO:0004713(protein tyrosine kinase activity)//GO:0017134(fibroblast growth factor binding)//GO:0042803(protein homodimerization activity)//GO:0005524(ATP binding)//GO:0008201(heparin binding)//GO:0005007(fibroblast growth factor-activated receptor activity)//GO:0005515(protein binding)	GO:0060688(regulation of morphogenesis of a branching structure)//GO:0060529(squamous basal epithelial stem cell differentiation involved in prostate gland acinus development)//GO:0060442(branching involved in prostate gland morphogenesis)//GO:0030177(positive regulation of Wnt signaling pathway)//GO:0060523(prostate epithelial cord elongation)//GO:0035603(fibroblast growth factor receptor signal…
chr6	161552681	161553120	diffreps_peak_36058	10.9825	439	NM_020133	AGPAT4	2.4	1.04102e-11	1.44226e-09	down	56895	1-AGPAT4|LPAAT-delta|dJ473J16.2	MIM:614795|HGNC:HGNC:20885|Ensembl:ENSG00000026652|HPRD:12437|Vega:OTTHUMG00000015966	1-acylglycerol-3-phosphate O-acyltransferase 4	hsa00561(Glycerolipid metabolism)//hsa00564(Glycerophospholipid metabolism)//	GO:0016021(integral component of membrane)//GO:0005789(endoplasmic reticulum membrane)	GO:0005515(protein binding)//GO:0016746(transferase activity, transferring acyl groups)//GO:0003841(1-acylglycerol-3-phosphate O-acyltransferase activity)	GO:0044255(cellular lipid metabolic process)//GO:0006644(phospholipid metabolic process)//GO:0008152(metabolic process)//GO:0008654(phospholipid biosynthetic process)//GO:0016024(CDP-diacylglycerol biosynthetic process)//GO:0006654(phosphatidic acid biosynthetic process)//GO:0019432(triglyceride biosynthetic process)//GO:0046474(glycerophospholipid biosynthetic process)//GO:0044281(small molecule…
chr6	134210441	134210985	diffreps_peak_35584	8.11386	544	NM_003206	TCF21	16.4246	7.69375e-09	1.32807e-07	down	6943	POD1|bHLHa23	MIM:603306|HGNC:HGNC:11632|Ensembl:ENSG00000118526|HPRD:04493|Vega:OTTHUMG00000015608	transcription factor 21		GO:0005634(nucleus)	GO:0042826(histone deacetylase binding)//GO:0050681(androgen receptor binding)//GO:0043425(bHLH transcription factor binding)//GO:0070888(E-box binding)//GO:0001078(transcriptional repressor activity, RNA polymerase II core promoter proximal region sequence-specific binding)//GO:0001077(transcriptional activator activity, RNA polymerase II core promoter proximal region sequence-specific binding)/…	GO:0060008(Sertoli cell differentiation)//GO:0060539(diaphragm development)//GO:0060021(palate development)//GO:0060766(negative regulation of androgen receptor signaling pathway)//GO:0000122(negative regulation of transcription from RNA polymerase II promoter)//GO:0060541(respiratory system development)//GO:0001822(kidney development)//GO:0048286(lung alveolus development)//GO:0048732(gland deve…
chr2	129023053	129023560	diffreps_peak_20579	5.17717	507	NM_004807	HS6ST1	2.82986	6.6501e-06	5.73596e-05	down	9394	HH15|HS6ST	MIM:604846|HGNC:HGNC:5201|Ensembl:ENSG00000136720|HPRD:07274|Vega:OTTHUMG00000153542	heparan sulfate 6-O-sulfotransferase 1	hsa00534(Glycosaminoglycan biosynthesis - heparan sulfate / heparin)	GO:0005887(integral component of plasma membrane)//GO:0000139(Golgi membrane)	GO:0008146(sulfotransferase activity)//GO:0017095(heparan sulfate 6-O-sulfotransferase activity)	GO:0006024(glycosaminoglycan biosynthetic process)//GO:0015015(heparan sulfate proteoglycan biosynthetic process, enzymatic modification)//GO:0044281(small molecule metabolic process)//GO:0048666(neuron development)//GO:0060716(labyrinthine layer blood vessel development)//GO:0005975(carbohydrate metabolic process)//GO:0030203(glycosaminoglycan metabolic process)//GO:0048286(lung alveolus develop…
chr8	19252060	19252340	diffreps_peak_39275	8.35345	280	NM_022071	SH2D4A	2.12689	4.43153e-09	8.56845e-08	down	63898	PPP1R38|SH2A	MIM:614968|HGNC:HGNC:26102|Ensembl:ENSG00000104611|HPRD:08340|Vega:OTTHUMG00000097005	SH2 domain containing 4A		GO:0005737(cytoplasm)	GO:0005515(protein binding)//GO:0019902(phosphatase binding)	GO:0010923(negative regulation of phosphatase activity)
chr3	197238341	197238740	diffreps_peak_27885	10.2103	399	NM_004051	BDH1	3.67277	6.16214e-11	3.92769e-09	down	622	BDH|SDR9C1	MIM:603063|HGNC:HGNC:1027|Ensembl:ENSG00000161267|HPRD:04344|Vega:OTTHUMG00000155478	3-hydroxybutyrate dehydrogenase, type 1	hsa00072(Synthesis and degradation of ketone bodies)//hsa00650(Butanoate metabolism)//	GO:0005654(nucleoplasm)//GO:0005743(mitochondrial inner membrane)//GO:0005739(mitochondrion)//GO:0005759(mitochondrial matrix)//GO:0005737(cytoplasm)	GO:0016491(oxidoreductase activity)//GO:0005543(phospholipid binding)//GO:0003858(3-hydroxybutyrate dehydrogenase activity)	GO:0055114(oxidation-reduction process)//GO:0042594(response to starvation)//GO:0046952(ketone body catabolic process)//GO:0044281(small molecule metabolic process)//GO:0042493(response to drug)//GO:0007420(brain development)//GO:0032355(response to estradiol)//GO:0046951(ketone body biosynthetic process)//GO:0001889(liver development)//GO:0046950(cellular ketone body metabolic process)//GO:00442…
chr1	16344861	16345285	diffreps_peak_324	7.98438	424	NM_014424	HSPB7	8.78686	1.03662e-08	1.69526e-07	down	27129	cvHSP	MIM:610692|HGNC:HGNC:5249|Ensembl:ENSG00000173641|HPRD:13684|Vega:OTTHUMG00000009531	heat shock protein family B (small) member 7		GO:0015629(actin cytoskeleton)//GO:0005739(mitochondrion)//GO:0015030(Cajal body)//GO:0005654(nucleoplasm)//GO:0005634(nucleus)//GO:0005737(cytoplasm)//GO:0016235(aggresome)	GO:0031005(filamin binding)//GO:0005515(protein binding)//GO:0008022(protein C-terminus binding)	GO:0008016(regulation of heart contraction)//GO:0006986(response to unfolded protein)//GO:0009408(response to heat)
chr10	21803621	21805240	diffreps_peak_4145	10.3553	1619	NM_207371	SKIDA1	4.07825	4.41228e-11	3.22511e-09	down	387640	C10orf140|DLN-1	HGNC:HGNC:32697|Ensembl:ENSG00000180592|HPRD:16981|Vega:OTTHUMG00000017797	SKI/DACH domain containing 1
chr3	186394941	186395440	diffreps_peak_27654	7.86331	499	NM_000412	HRG	2483.6	1.3699e-08	2.13544e-07	down	3273	HPRG|HRGP|THPH11	MIM:142640|HGNC:HGNC:5181|Ensembl:ENSG00000113905|HPRD:00812|Vega:OTTHUMG00000156578	histidine rich glycoprotein		GO:0005886(plasma membrane)//GO:0070062(extracellular exosome)//GO:0005576(extracellular region)//GO:0036019(endolysosome)//GO:0031093(platelet alpha granule lumen)//GO:0072562(blood microparticle)	GO:0019865(immunoglobulin binding)//GO:0004867(serine-type endopeptidase inhibitor activity)//GO:0004869(cysteine-type endopeptidase inhibitor activity)//GO:0005102(receptor binding)//GO:0020037(heme binding)//GO:0008201(heparin binding)//GO:0043395(heparan sulfate proteoglycan binding)//GO:0008270(zinc ion binding)//GO:0046872(metal ion binding)//GO:0005515(protein binding)	GO:0030168(platelet activation)//GO:0010593(negative regulation of lamellipodium assembly)//GO:0015886(heme transport)//GO:0008285(negative regulation of cell proliferation)//GO:0016525(negative regulation of angiogenesis)//GO:0030193(regulation of blood coagulation)//GO:0043065(positive regulation of apoptotic process)//GO:0002839(positive regulation of immune response to tumor cell)//GO:1900747…
chr1	16344259	16344640	diffreps_peak_323	8.24615	381	NM_014424	HSPB7	5.13029	5.67344e-09	1.04082e-07	down	27129	cvHSP	MIM:610692|HGNC:HGNC:5249|Ensembl:ENSG00000173641|HPRD:13684|Vega:OTTHUMG00000009531	heat shock protein family B (small) member 7		GO:0015629(actin cytoskeleton)//GO:0005739(mitochondrion)//GO:0015030(Cajal body)//GO:0005654(nucleoplasm)//GO:0005634(nucleus)//GO:0005737(cytoplasm)//GO:0016235(aggresome)	GO:0031005(filamin binding)//GO:0005515(protein binding)//GO:0008022(protein C-terminus binding)	GO:0008016(regulation of heart contraction)//GO:0006986(response to unfolded protein)//GO:0009408(response to heat)
chr12	112369181	112369631	diffreps_peak_9546	8.46911	450	NM_138341	TMEM116	3.01236	3.39539e-09	6.93764e-08	down	89894	-	HGNC:HGNC:25084|Ensembl:ENSG00000198270|HPRD:11275|Vega:OTTHUMG00000169606	transmembrane protein 116		GO:0016021(integral component of membrane)//GO:0005575(cellular_component)	GO:0003674(molecular_function)	GO:0008150(biological_process)
chr5	141233701	141234001	diffreps_peak_32803	8.02556	300	NM_032420	PCDH1	3.07379	9.42838e-09	1.56554e-07	down	5097	PC42|PCDH42	MIM:603626|HGNC:HGNC:8655|Ensembl:ENSG00000156453|HPRD:04692|Vega:OTTHUMG00000129661	protocadherin 1		GO:0005886(plasma membrane)//GO:0005887(integral component of plasma membrane)//GO:0016021(integral component of membrane)//GO:0005911(cell-cell junction)	GO:0005509(calcium ion binding)	GO:0007399(nervous system development)//GO:0007156(homophilic cell adhesion via plasma membrane adhesion molecules)//GO:0007267(cell-cell signaling)
chr8	91969821	91970180	diffreps_peak_40158	12.088	359	NM_022351	NECAB1	14.3898	8.16512e-13	5.34071e-10	down	64168	EFCBP1|STIP-1	HGNC:HGNC:20983|Ensembl:ENSG00000123119|HPRD:16851|Vega:OTTHUMG00000164009	N-terminal EF-hand calcium binding protein 1		GO:0005654(nucleoplasm)//GO:0005634(nucleus)//GO:0005737(cytoplasm)	GO:0005509(calcium ion binding)
chr16	71166881	71167100	diffreps_peak_15210	5.96306	219	ENST00000538382	HYDIN	3.10761	1.08878e-06	1.08333e-05	down	54768	CILD5|HYDIN1|HYDIN2|PPP1R31	MIM:610812|HGNC:HGNC:19368|Ensembl:ENSG00000157423|HPRD:11042|Vega:OTTHUMG00000137584	HYDIN, axonemal central pair apparatus protein		GO:1990718(axonemal central pair projection)		GO:0060438(trachea development)//GO:1904158(axonemal central apparatus assembly)//GO:0002064(epithelial cell development)//GO:0003341(cilium movement)//GO:0021591(ventricular system development)
chr19	1229501	1230060	diffreps_peak_17591	8.55322	559	ENST00000382477	C19orf26	11.4361	2.79754e-09	5.95934e-08	down
chr12	93966601	93967080	diffreps_peak_9284	6.89662	479	ENST00000548537	SOCS2	3.62281	1.26877e-07	1.50241e-06	down	8835	CIS2|Cish2|SOCS-2|SSI-2|SSI2|STATI2	MIM:605117|HGNC:HGNC:19382|Ensembl:ENSG00000120833|HPRD:05490|Vega:OTTHUMG00000170160	suppressor of cytokine signaling 2	hsa04630(Jak-STAT signaling pathway)//hsa04910(Insulin signaling pathway)//hsa04917(Prolactin signaling pathway)//hsa04930(Type II diabetes mellitus)	GO:0005737(cytoplasm)//GO:0005829(cytosol)	GO:0004860(protein kinase inhibitor activity)//GO:0008269(JAK pathway signal transduction adaptor activity)//GO:0005131(growth hormone receptor binding)//GO:0005159(insulin-like growth factor receptor binding)//GO:0005515(protein binding)//GO:0005070(SH3/SH2 adaptor activity)	GO:1904030(negative regulation of cyclin-dependent protein kinase activity)//GO:0060396(growth hormone receptor signaling pathway)//GO:0043066(negative regulation of apoptotic process)//GO:0032355(response to estradiol)//GO:0019221(cytokine-mediated signaling pathway)//GO:0007259(JAK-STAT cascade)//GO:0016567(protein ubiquitination)//GO:0046627(negative regulation of insulin receptor signaling pa…
chr6	90660621	90661581	diffreps_peak_34915	10.0124	960	NM_021813	BACH2	4.5683	9.71962e-11	5.24591e-09	down	60468	BTBD25	MIM:605394|HGNC:HGNC:14078|Ensembl:ENSG00000112182|HPRD:12012|Vega:OTTHUMG00000015216	BTB domain and CNC homolog 2		GO:0005634(nucleus)//GO:0031463(Cul3-RING ubiquitin ligase complex)//GO:0005737(cytoplasm)	GO:0001206(transcriptional repressor activity, RNA polymerase II distal enhancer sequence-specific binding)//GO:0004842(ubiquitin-protein transferase activity)//GO:0000980(RNA polymerase II distal enhancer sequence-specific DNA binding)//GO:0003700(transcription factor activity, sequence-specific DNA binding)	GO:0006366(transcription from RNA polymerase II promoter)//GO:0016567(protein ubiquitination)//GO:0000122(negative regulation of transcription from RNA polymerase II promoter)
chr4	92519722	92520260	diffreps_peak_29367	8.18423	538	NM_001145065	CCSER1	8.35585	6.54284e-09	1.16579e-07	down	401145	FAM190A	HGNC:HGNC:29349|Ensembl:ENSG00000184305|HPRD:17561|Vega:OTTHUMG00000160950	coiled-coil serine rich protein 1
chr2	133887321	133887683	diffreps_peak_20663	10.3877	362	uc002ttt.1	NCKAP5	2.42483	4.095e-11	3.08449e-09	down	344148	ERIH1|ERIH2|NAP5	MIM:608789|HGNC:HGNC:29847|Ensembl:ENSG00000176771|HPRD:16936|Vega:OTTHUMG00000153573	NCK associated protein 5		GO:0005575(cellular_component)		GO:0008150(biological_process)
chr19	1237754	1237990	diffreps_peak_17592	6.46217	236	ENST00000215376	C19orf26	7.31313	3.45006e-07	3.75413e-06	down
chr10	6469681	6470324	diffreps_peak_3813	8.98196	643	NM_006257	PRKCQ	2.71886	1.04243e-09	2.80434e-08	down	5588	PRKCT|nPKC-theta	MIM:600448|HGNC:HGNC:9410|Ensembl:ENSG00000065675|HPRD:02710|Vega:OTTHUMG00000017623	protein kinase C theta	hsa04064(NF-kappa B signaling pathway)//hsa04270(Vascular smooth muscle contraction)//hsa04530(Tight junction)//hsa04660(T cell receptor signaling pathway)//hsa04750(Inflammatory mediator regulation of TRP channels)//hsa04920(Adipocytokine signaling pathway)//	GO:0001772(immunological synapse)//GO:0005886(plasma membrane)//GO:0005829(cytosol)//GO:0042383(sarcolemma)//GO:0031594(neuromuscular junction)//GO:0005622(intracellular)//GO:0005634(nucleus)	GO:0004674(protein serine/threonine kinase activity)//GO:0005524(ATP binding)//GO:0004842(ubiquitin-protein transferase activity)//GO:0004697(protein kinase C activity)//GO:0046872(metal ion binding)//GO:0005515(protein binding)	GO:0030168(platelet activation)//GO:0050714(positive regulation of protein secretion)//GO:0045730(respiratory burst)//GO:0016056(rhodopsin mediated signaling pathway)//GO:2000318(positive regulation of T-helper 17 type immune response)//GO:0032868(response to insulin)//GO:0050870(positive regulation of T cell activation)//GO:0010389(regulation of G2/M transition of mitotic cell cycle)//GO:0042102…
chr11	125301401	125301800	diffreps_peak_7662	8.01231	399	NM_022062	PKNOX2	6.36638	9.72045e-09	1.60617e-07	down	63876	PREP2	MIM:613066|HGNC:HGNC:16714|Ensembl:ENSG00000165495|HPRD:17857|Vega:OTTHUMG00000165884	PBX/knotted 1 homeobox 2		GO:0005634(nucleus)//GO:0015629(actin cytoskeleton)//GO:0005737(cytoplasm)//GO:0015630(microtubule cytoskeleton)	GO:0003785(actin monomer binding)//GO:0000977(RNA polymerase II regulatory region sequence-specific DNA binding)//GO:0051015(actin filament binding)	GO:0006357(regulation of transcription from RNA polymerase II promoter)
chrX	105152981	105153820	diffreps_peak_44121	6.18358	839	NM_198465	NRK	126.335	6.55262e-07	6.7778e-06	down	203447	NESK	MIM:300791|HGNC:HGNC:25391|Ensembl:ENSG00000123572|HPRD:14841|Vega:OTTHUMG00000022143	Nik related kinase		GO:0016021(integral component of membrane)//GO:0005737(cytoplasm)	GO:0004672(protein kinase activity)//GO:0005524(ATP binding)//GO:0016301(kinase activity)//GO:0004674(protein serine/threonine kinase activity)	GO:0007567(parturition)//GO:0032147(activation of protein kinase activity)//GO:0016310(phosphorylation)//GO:0006468(protein phosphorylation)//GO:0007346(regulation of mitotic cell cycle)//GO:0007256(activation of JNKK activity)//GO:0042981(regulation of apoptotic process)//GO:0008285(negative regulation of cell proliferation)//GO:0060721(regulation of spongiotrophoblast cell proliferation)//GO:00…
chr9	38577863	38578145	diffreps_peak_41418	9.41686	282	NM_147195	ANKRD18A	3.4239	3.82949e-10	1.34497e-08	down	253650	-	HGNC:HGNC:23643|Ensembl:ENSG00000180071|HPRD:13419|Vega:OTTHUMG00000186349	ankyrin repeat domain 18A
chr17	4440901	4441400	diffreps_peak_15516	5.49668	499	NM_001124758	SPNS2	2.46549	3.18652e-06	2.9161e-05	down	124976	-	MIM:612584|HGNC:HGNC:26992	spinster homolog 2 (Drosophila)		GO:0005765(lysosomal membrane)//GO:0016021(integral component of membrane)//GO:0031982(vesicle)	GO:0046624(sphingolipid transporter activity)	GO:0040011(locomotion)//GO:0043029(T cell homeostasis)//GO:0060348(bone development)//GO:0001782(B cell homeostasis)//GO:0055085(transmembrane transport)//GO:0006869(lipid transport)//GO:0003376(sphingosine-1-phosphate signaling pathway)//GO:0002920(regulation of humoral immune response)//GO:0048535(lymph node development)//GO:0048073(regulation of eye pigmentation)//GO:0006665(sphingolipid metab…
chr17	13399241	13400020	diffreps_peak_15703	6.55394	779	ENST00000284110	HS3ST3A1	5.48049	2.79292e-07	3.08981e-06	down	9955	3-OST-3A|3OST3A1	MIM:604057|HGNC:HGNC:5196|HPRD:04958	heparan sulfate-glucosamine 3-sulfotransferase 3A1	hsa00534(Glycosaminoglycan biosynthesis - heparan sulfate / heparin)	GO:0016021(integral component of membrane)//GO:0000139(Golgi membrane)	GO:0008146(sulfotransferase activity)//GO:0033872([heparan sulfate]-glucosamine 3-sulfotransferase 3 activity)	GO:0006024(glycosaminoglycan biosynthetic process)//GO:0005975(carbohydrate metabolic process)//GO:0008152(metabolic process)//GO:0044281(small molecule metabolic process)//GO:0030203(glycosaminoglycan metabolic process)
chr14	74966621	74967420	diffreps_peak_12284	9.12595	799	NM_000428	LTBP2	2.0842	7.48255e-10	2.19632e-08	down	4053	C14orf141|GLC3D|LTBP3|MSPKA|MSTP031|WMS3	MIM:602091|HGNC:HGNC:6715|Ensembl:ENSG00000119681|HPRD:03650|Vega:OTTHUMG00000171476	latent transforming growth factor beta binding protein 2		GO:0070062(extracellular exosome)//GO:0005623(cell)//GO:0031012(extracellular matrix)//GO:0005578(proteinaceous extracellular matrix)//GO:0005622(intracellular)//GO:0005615(extracellular space)	GO:0008201(heparin binding)//GO:0005515(protein binding)//GO:0019838(growth factor binding)//GO:0005509(calcium ion binding)	GO:0009306(protein secretion)//GO:0007179(transforming growth factor beta receptor signaling pathway)//GO:0006605(protein targeting)//GO:0043206(extracellular fibril organization)
chr17	62179	62380	diffreps_peak_15440	10.2942	201	NM_006987	RPH3AL	2.56588	5.07954e-11	3.5118e-09	down	9501	NOC2	MIM:604881|HGNC:HGNC:10296|Ensembl:ENSG00000181031|HPRD:05345|Vega:OTTHUMG00000090273	rabphilin 3A-like (without C2 domains)		GO:0030658(transport vesicle membrane)//GO:0005622(intracellular)//GO:0030667(secretory granule membrane)//GO:0005737(cytoplasm)	GO:0017137(Rab GTPase binding)//GO:0030274(LIM domain binding)//GO:0019905(syntaxin binding)//GO:0008092(cytoskeletal protein binding)//GO:0005544(calcium-dependent phospholipid binding)//GO:0046872(metal ion binding)//GO:0005515(protein binding)//GO:0030276(clathrin binding)//GO:0005509(calcium ion binding)	GO:0050714(positive regulation of protein secretion)//GO:0042493(response to drug)//GO:0017157(regulation of exocytosis)//GO:0006887(exocytosis)//GO:0042593(glucose homeostasis)//GO:0045744(negative regulation of G-protein coupled receptor protein signaling pathway)//GO:0017158(regulation of calcium ion-dependent exocytosis)//GO:0006886(intracellular protein transport)
chr6	90636881	90637260	diffreps_peak_34909	5.00342	379	NM_021813	BACH2	4.64024	9.92152e-06	8.31569e-05	down	60468	BTBD25	MIM:605394|HGNC:HGNC:14078|Ensembl:ENSG00000112182|HPRD:12012|Vega:OTTHUMG00000015216	BTB domain and CNC homolog 2		GO:0005634(nucleus)//GO:0031463(Cul3-RING ubiquitin ligase complex)//GO:0005737(cytoplasm)	GO:0001206(transcriptional repressor activity, RNA polymerase II distal enhancer sequence-specific binding)//GO:0004842(ubiquitin-protein transferase activity)//GO:0000980(RNA polymerase II distal enhancer sequence-specific DNA binding)//GO:0003700(transcription factor activity, sequence-specific DNA binding)	GO:0006366(transcription from RNA polymerase II promoter)//GO:0016567(protein ubiquitination)//GO:0000122(negative regulation of transcription from RNA polymerase II promoter)
chr17	12666389	12667740	diffreps_peak_15692	10.4094	1351	NM_153604	MYOCD	3.04136	3.89622e-11	2.98684e-09	down	93649	MYCD	MIM:606127|HGNC:HGNC:16067|Ensembl:ENSG00000141052|HPRD:09362|Vega:OTTHUMG00000058767	myocardin		GO:0005634(nucleus)	GO:0035035(histone acetyltransferase binding)//GO:0001105(RNA polymerase II transcription coactivator activity)//GO:0042826(histone deacetylase binding)//GO:0070412(R-SMAD binding)//GO:0001077(transcriptional activator activity, RNA polymerase II core promoter proximal region sequence-specific binding)//GO:0008134(transcription factor binding)//GO:0001228(transcriptional activator activity, RNA p…	GO:0071363(cellular response to growth factor stimulus)//GO:0055007(cardiac muscle cell differentiation)//GO:0051152(positive regulation of smooth muscle cell differentiation)//GO:0055012(ventricular cardiac muscle cell differentiation)//GO:0045736(negative regulation of cyclin-dependent protein serine/threonine kinase activity)//GO:0008285(negative regulation of cell proliferation)//GO:0000122(n…
chr7	131814681	131815040	diffreps_peak_38563	6.23948	359	NM_020911	PLXNA4	4.55365	5.76132e-07	6.01345e-06	down	91584	FAYV2820|PLEXA4|PLXNA4A|PLXNA4B|PRO34003	MIM:604280|HGNC:HGNC:9102|Ensembl:ENSG00000221866|HPRD:10901|Vega:OTTHUMG00000155108	plexin A4		GO:0005886(plasma membrane)//GO:0005887(integral component of plasma membrane)//GO:0002116(semaphorin receptor complex)	GO:0017154(semaphorin receptor activity)	GO:0021785(branchiomotor neuron axon guidance)//GO:0007411(axon guidance)//GO:0021644(vagus nerve morphogenesis)//GO:0071526(semaphorin-plexin signaling pathway)//GO:0021784(postganglionic parasympathetic fiber development)//GO:0048485(sympathetic nervous system development)//GO:0050923(regulation of negative chemotaxis)//GO:0021793(chemorepulsion of branchiomotor axon)//GO:1902287(semaphorin-ple…
chr3	121980761	121981259	diffreps_peak_26589	5.091	498	NM_000388	CASR	96.5631	8.10969e-06	6.89416e-05	down	846	CAR|EIG8|FHH|FIH|GPRC2A|HHC|HHC1|HYPOC1|NSHPT|PCAR1	MIM:601199|HGNC:HGNC:1514|Ensembl:ENSG00000036828|HPRD:03122|Vega:OTTHUMG00000159491	calcium sensing receptor		GO:0043679(axon terminus)//GO:0016021(integral component of membrane)//GO:0005887(integral component of plasma membrane)//GO:0009986(cell surface)//GO:0005886(plasma membrane)//GO:0016323(basolateral plasma membrane)//GO:0005737(cytoplasm)//GO:0005634(nucleus)//GO:0016324(apical plasma membrane)//GO:0043025(neuronal cell body)	GO:0004435(phosphatidylinositol phospholipase C activity)//GO:0019901(protein kinase binding)//GO:0000287(magnesium ion binding)//GO:0044325(ion channel binding)//GO:0019808(polyamine binding)//GO:0004930(G-protein coupled receptor activity)//GO:0005178(integrin binding)//GO:0008144(drug binding)//GO:0005515(protein binding)//GO:0005509(calcium ion binding)	GO:0042311(vasodilation)//GO:0032024(positive regulation of insulin secretion)//GO:0010628(positive regulation of gene expression)//GO:0009653(anatomical structure morphogenesis)//GO:0090280(positive regulation of calcium ion import)//GO:0048754(branching morphogenesis of an epithelial tube)//GO:0002931(response to ischemia)//GO:0007193(adenylate cyclase-inhibiting G-protein coupled receptor sign…
chr1	17393255	17393500	diffreps_peak_344	11.3574	245	NM_007365	PADI2	3.43475	4.39127e-12	9.62406e-10	down	11240	PAD-H19|PAD2|PDI2	MIM:607935|HGNC:HGNC:18341|Ensembl:ENSG00000117115|HPRD:06396|Vega:OTTHUMG00000002295	peptidyl arginine deiminase, type II		GO:0070062(extracellular exosome)//GO:0035327(transcriptionally active chromatin)//GO:0005737(cytoplasm)	GO:0030331(estrogen receptor binding)//GO:0004668(protein-arginine deiminase activity)//GO:0005509(calcium ion binding)	GO:0030520(intracellular estrogen receptor signaling pathway)//GO:0018101(protein citrullination)//GO:0036413(histone H3-R26 citrullination)//GO:1901624(negative regulation of lymphocyte chemotaxis)//GO:0048096(chromatin-mediated maintenance of transcription)//GO:0070100(negative regulation of chemokine-mediated signaling pathway)//GO:0021762(substantia nigra development)//GO:0010848(regulation o…
chr2	10924621	10924900	diffreps_peak_19197	8.08155	279	NM_144583	ATP6V1C2	79.092	8.28796e-09	1.41109e-07	down	245973	ATP6C2|VMA5	HGNC:HGNC:18264|Ensembl:ENSG00000143882|HPRD:16523|Vega:OTTHUMG00000090459	ATPase H+ transporting V1 subunit C2	hsa00190(Oxidative phosphorylation)//	GO:0005765(lysosomal membrane)//GO:0033180(proton-transporting V-type ATPase, V1 domain)//GO:0070062(extracellular exosome)//GO:0005829(cytosol)	GO:0046983(protein dimerization activity)//GO:0005515(protein binding)//GO:0008553(hydrogen-exporting ATPase activity, phosphorylative mechanism)//GO:0015078(hydrogen ion transmembrane transporter activity)	GO:0030177(positive regulation of Wnt signaling pathway)//GO:0008286(insulin receptor signaling pathway)//GO:0015991(ATP hydrolysis coupled proton transport)//GO:0033572(transferrin transport)//GO:0006879(cellular iron ion homeostasis)//GO:0045454(cell redox homeostasis)//GO:0055085(transmembrane transport)//GO:0034220(ion transmembrane transport)
chr19	11488621	11489180	diffreps_peak_17934	7.92599	559	NM_000121	EPOR	2.05855	1.1858e-08	1.89255e-07	down	2057	EPO-R	MIM:133171|HGNC:HGNC:3416|Ensembl:ENSG00000187266|HPRD:00587|Vega:OTTHUMG00000182027	erythropoietin receptor	hsa04060(Cytokine-cytokine receptor interaction)//hsa04151(PI3K-Akt signaling pathway)//hsa04630(Jak-STAT signaling pathway)//hsa04640(Hematopoietic cell lineage)	GO:0016021(integral component of membrane)//GO:0005887(integral component of plasma membrane)//GO:0005576(extracellular region)//GO:0009897(external side of plasma membrane)//GO:0005829(cytosol)	GO:0005515(protein binding)//GO:0004900(erythropoietin receptor activity)//GO:0042802(identical protein binding)//GO:0004888(transmembrane signaling receptor activity)	GO:0010976(positive regulation of neuron projection development)//GO:0008284(positive regulation of cell proliferation)//GO:0007507(heart development)//GO:0007420(brain development)//GO:0043524(negative regulation of neuron apoptotic process)//GO:0038162(erythropoietin-mediated signaling pathway)//GO:0007204(positive regulation of cytosolic calcium ion concentration)//GO:1903206(negative regulati…
chr7	43484601	43485040	diffreps_peak_37070	10.321	439	NM_015052	HECW1	18.6549	4.77558e-11	3.38959e-09	down	23072	NEDL1	MIM:610384|HGNC:HGNC:22195|HPRD:11385	HECT, C2 and WW domain containing E3 ubiquitin protein ligase 1		GO:0005829(cytosol)	GO:0004842(ubiquitin-protein transferase activity)//GO:0016874(ligase activity)//GO:0061630(ubiquitin protein ligase activity)	GO:0090090(negative regulation of canonical Wnt signaling pathway)//GO:0042787(protein ubiquitination involved in ubiquitin-dependent protein catabolic process)//GO:0016567(protein ubiquitination)
chr14	96707381	96709280	diffreps_peak_12505	5.74679	1899	NM_000623	BDKRB2	4.43567	1.79147e-06	1.71581e-05	down	624	B2R|BK-2|BK2|BKR2|BRB2	MIM:113503|HGNC:HGNC:1030|Ensembl:ENSG00000168398|HPRD:00213|Vega:OTTHUMG00000171408	bradykinin receptor B2	hsa04020(Calcium signaling pathway)//hsa04022(cGMP-PKG signaling pathway)//hsa04071(Sphingolipid signaling pathway)//hsa04080(Neuroactive ligand-receptor interaction)//hsa04610(Complement and coagulation cascades)//hsa04750(Inflammatory mediator regulation of TRP channels)//hsa04810(Regulation of actin cytoskeleton)//hsa04961(Endocrine and other factor-regulated calcium reabsorption)//hsa05142(Ch…	GO:0005768(endosome)//GO:0005886(plasma membrane)//GO:0005887(integral component of plasma membrane)//GO:0005829(cytosol)	GO:0031698(beta-2 adrenergic receptor binding)//GO:0002020(protease binding)//GO:0004947(bradykinin receptor activity)//GO:0046982(protein heterodimerization activity)//GO:0031702(type 1 angiotensin receptor binding)//GO:0004435(phosphatidylinositol phospholipase C activity)//GO:0005515(protein binding)	GO:0043114(regulation of vascular permeability)//GO:0006954(inflammatory response)//GO:0009651(response to salt stress)//GO:0007169(transmembrane receptor protein tyrosine kinase signaling pathway)//GO:0042493(response to drug)//GO:0019229(regulation of vasoconstriction)//GO:0050482(arachidonic acid secretion)//GO:0071456(cellular response to hypoxia)//GO:0042311(vasodilation)//GO:0042310(vasocon…
chr22	41791748	41792180	diffreps_peak_24448	7.63963	432	NM_003216	TEF	2.0032	2.29282e-08	3.28729e-07	down	7008	-	MIM:188595|HGNC:HGNC:11722|Ensembl:ENSG00000167074|HPRD:01783|Vega:OTTHUMG00000150968	thyrotrophic embryonic factor		GO:0005634(nucleus)	GO:0043565(sequence-specific DNA binding)//GO:0003700(transcription factor activity, sequence-specific DNA binding)//GO:0005515(protein binding)//GO:0003690(double-stranded DNA binding)	GO:0006357(regulation of transcription from RNA polymerase II promoter)//GO:0006351(transcription, DNA-templated)//GO:0045944(positive regulation of transcription from RNA polymerase II promoter)//GO:0048511(rhythmic process)
chr8	142228661	142229000	diffreps_peak_40641	7.8624	339	NM_001080431	SLC45A4	2.08955	1.37277e-08	2.13893e-07	down	57210	-	HGNC:HGNC:29196|Ensembl:ENSG00000022567|Vega:OTTHUMG00000164393	solute carrier family 45 member 4		GO:0016021(integral component of membrane)		GO:0006810(transport)
chr19	56895681	56895980	diffreps_peak_18998	6.00215	299	NM_144690	ZNF582	3.18065	9.9507e-07	9.98477e-06	down	147948	-	MIM:615600|HGNC:HGNC:26421|Ensembl:ENSG00000018869|HPRD:15859|Vega:OTTHUMG00000181939	zinc finger protein 582		GO:0005622(intracellular)//GO:0005634(nucleus)	GO:0003676(nucleic acid binding)//GO:0046872(metal ion binding)//GO:0003677(DNA binding)	GO:0006351(transcription, DNA-templated)//GO:0006355(regulation of transcription, DNA-templated)
chr11	34513921	34514280	diffreps_peak_6325	13.1064	359	ENST00000532417	ELF5	50.6579	7.82782e-14	4.73875e-10	down	2001	ESE2	MIM:605169|HGNC:HGNC:3320|Ensembl:ENSG00000135374|HPRD:05525|Vega:OTTHUMG00000166451	E74 like ETS transcription factor 5	hsa04917(Prolactin signaling pathway)	GO:0005634(nucleus)//GO:0005737(cytoplasm)	GO:0043565(sequence-specific DNA binding)//GO:0001228(transcriptional activator activity, RNA polymerase II transcription regulatory region sequence-specific binding)//GO:0000977(RNA polymerase II regulatory region sequence-specific DNA binding)//GO:0000981(RNA polymerase II transcription factor activity, sequence-specific DNA binding)//GO:0003700(transcription factor activity, sequence-specific …	GO:0008283(cell proliferation)//GO:0030154(cell differentiation)//GO:0060644(mammary gland epithelial cell differentiation)//GO:0045596(negative regulation of cell differentiation)//GO:0006366(transcription from RNA polymerase II promoter)//GO:0045944(positive regulation of transcription from RNA polymerase II promoter)//GO:0035019(somatic stem cell population maintenance)//GO:0006357(regulation …
chr4	15443941	15444240	diffreps_peak_28250	9.59543	299	NM_031911	C1QTNF7	6.31347	2.53848e-10	1.00381e-08	down	114905	CTRP7|ZACRP7	HGNC:HGNC:14342|Ensembl:ENSG00000163145|HPRD:16633|Vega:OTTHUMG00000097095	C1q and tumor necrosis factor related protein 7		GO:0005581(collagen trimer)//GO:0005615(extracellular space)		GO:0051260(protein homooligomerization)
chr18	30913137	30913358	diffreps_peak_17030	8.42645	221	NM_198995	CCDC178	4.99534	3.74583e-09	7.49648e-08	down	374864	C18orf34	HGNC:HGNC:29588|Ensembl:ENSG00000166960|HPRD:12691|Vega:OTTHUMG00000132279	coiled-coil domain containing 178
chr6	133850081	133850620	diffreps_peak_35561	9.97232	539	NM_004100	EYA4	9.36893	1.06582e-10	5.56694e-09	down	2070	CMD1J|DFNA10	MIM:603550|HGNC:HGNC:3522|Ensembl:ENSG00000112319|HPRD:04648|Vega:OTTHUMG00000015602	EYA transcriptional coactivator and phosphatase 4		GO:0005634(nucleus)//GO:0005737(cytoplasm)	GO:0046872(metal ion binding)//GO:0005515(protein binding)//GO:0004725(protein tyrosine phosphatase activity)	GO:0048839(inner ear development)//GO:0016568(chromatin modification)//GO:0009653(anatomical structure morphogenesis)//GO:0006351(transcription, DNA-templated)//GO:0007275(multicellular organism development)//GO:0007601(visual perception)//GO:0042474(middle ear morphogenesis)//GO:0007605(sensory perception of sound)//GO:0006281(DNA repair)//GO:0006355(regulation of transcription, DNA-templated)//…
chr1	25944041	25944520	diffreps_peak_446	6.52522	479	NM_020379	MAN1C1	3.55809	2.98384e-07	3.28456e-06	down	57134	HMIC|MAN1A3|MAN1C|pp6318	MIM:616772|HGNC:HGNC:19080|Ensembl:ENSG00000117643|HPRD:14354|Vega:OTTHUMG00000004417	mannosidase alpha class 1C member 1	hsa00510(N-Glycan biosynthesis)//	GO:0005783(endoplasmic reticulum)//GO:0016020(membrane)//GO:0030173(integral component of Golgi membrane)//GO:0070062(extracellular exosome)//GO:0000139(Golgi membrane)	GO:0005509(calcium ion binding)//GO:0004571(mannosyl-oligosaccharide 1,2-alpha-mannosidase activity)	GO:0044267(cellular protein metabolic process)//GO:0008152(metabolic process)//GO:0006491(N-glycan processing)//GO:1904381(Golgi apparatus mannose trimming)//GO:0043687(post-translational protein modification)//GO:0006487(protein N-linked glycosylation)//GO:0018279(protein N-linked glycosylation via asparagine)
chr9	71623481	71623800	diffreps_peak_41694	12.413	319	NM_003558	PIP5K1B	8.02405	3.86325e-13	4.88238e-10	down	8395	MSS4|STM7	MIM:602745|HGNC:HGNC:8995|Ensembl:ENSG00000107242|HPRD:04121|Vega:OTTHUMG00000019976	phosphatidylinositol-4-phosphate 5-kinase, type I, beta	hsa00562(Inositol phosphate metabolism)//	GO:0016020(membrane)//GO:0001931(uropod)//GO:0012505(endomembrane system)//GO:0005829(cytosol)	GO:0016307(phosphatidylinositol phosphate kinase activity)//GO:0005524(ATP binding)//GO:0005515(protein binding)//GO:0016308(1-phosphatidylinositol-4-phosphate 5-kinase activity)	GO:0006644(phospholipid metabolic process)//GO:0046854(phosphatidylinositol phosphorylation)//GO:0044281(small molecule metabolic process)//GO:0006661(phosphatidylinositol biosynthetic process)
chr19	58437041	58438040	diffreps_peak_19036	9.0785	999	NM_133460	ZNF418	4.15378	8.34645e-10	2.38576e-08	down	147686	-	HGNC:HGNC:20647|Ensembl:ENSG00000196724|HPRD:11714|Vega:OTTHUMG00000183448	zinc finger protein 418		GO:0005622(intracellular)//GO:0005634(nucleus)	GO:0003676(nucleic acid binding)//GO:0046872(metal ion binding)//GO:0005515(protein binding)//GO:0000977(RNA polymerase II regulatory region sequence-specific DNA binding)//GO:0003700(transcription factor activity, sequence-specific DNA binding)	GO:0045892(negative regulation of transcription, DNA-templated)//GO:0006351(transcription, DNA-templated)//GO:0006355(regulation of transcription, DNA-templated)
chrX	107939641	107939920	diffreps_peak_44211	9.87522	279	NM_000495	COL4A5	3.62483	1.33284e-10	6.45309e-09	down	1287	ASLN|ATS|CA54	MIM:303630|HGNC:HGNC:2207|Ensembl:ENSG00000188153|HPRD:02363|Vega:OTTHUMG00000022182	collagen type IV alpha 5	hsa04151(PI3K-Akt signaling pathway)//hsa04510(Focal adhesion)//hsa04512(ECM-receptor interaction)//	GO:0005576(extracellular region)//GO:0005581(collagen trimer)//GO:0005788(endoplasmic reticulum lumen)//GO:0031594(neuromuscular junction)//GO:0005605(basal lamina)//GO:0005587(collagen type IV trimer)	GO:0005201(extracellular matrix structural constituent)	GO:0030574(collagen catabolic process)//GO:0007411(axon guidance)//GO:0007528(neuromuscular junction development)//GO:0022617(extracellular matrix disassembly)//GO:0030198(extracellular matrix organization)
chr2	167288841	167289262	diffreps_peak_21191	9.05902	421	NM_002976	SCN7A	70.3304	8.72926e-10	2.4646e-08	down	6332	NaG|Nav2.1|Nav2.2|SCN6A	MIM:182392|HGNC:HGNC:10594|Ensembl:ENSG00000136546|HPRD:08355|Vega:OTTHUMG00000154078	sodium voltage-gated channel alpha subunit 7	hsa04261(Adrenergic signaling in cardiomyocytes)	GO:0097386(glial cell projection)//GO:0005886(plasma membrane)//GO:0001518(voltage-gated sodium channel complex)	GO:0005248(voltage-gated sodium channel activity)	GO:0035725(sodium ion transmembrane transport)//GO:0055078(sodium ion homeostasis)//GO:0006936(muscle contraction)//GO:0034765(regulation of ion transmembrane transport)//GO:0006814(sodium ion transport)//GO:0019228(neuronal action potential)//GO:0086010(membrane depolarization during action potential)
chr3	132076781	132077020	diffreps_peak_26795	8.67554	239	NM_001099	ACPP	52.3333	2.11087e-09	4.79596e-08	down	55	5'-NT|ACP-3|ACP3	MIM:171790|HGNC:HGNC:125|Ensembl:ENSG00000014257|HPRD:01378|Vega:OTTHUMG00000159650	acid phosphatase, prostate		GO:0005886(plasma membrane)//GO:0005771(multivesicular body)//GO:0045177(apical part of cell)//GO:0016021(integral component of membrane)//GO:0030175(filopodium)//GO:0005765(lysosomal membrane)//GO:0012506(vesicle membrane)//GO:0031985(Golgi cisterna)//GO:0070062(extracellular exosome)//GO:0005622(intracellular)//GO:0005634(nucleus)//GO:0005615(extracellular space)//GO:0030141(secretory granule)	GO:0003993(acid phosphatase activity)//GO:0042131(thiamine phosphate phosphatase activity)//GO:0033265(choline binding)//GO:0042802(identical protein binding)//GO:0016791(phosphatase activity)//GO:0008253(5'-nucleotidase activity)//GO:0052642(lysophosphatidic acid phosphatase activity)	GO:0009117(nucleotide metabolic process)//GO:0051930(regulation of sensory perception of pain)//GO:0046085(adenosine metabolic process)//GO:0006772(thiamine metabolic process)//GO:0016311(dephosphorylation)//GO:0060168(positive regulation of adenosine receptor signaling pathway)//GO:0006144(purine nucleobase metabolic process)
chr12	95927141	95927740	diffreps_peak_9313	9.73266	599	NM_032147	USP44	27.3438	1.85071e-10	8.02897e-09	down	84101	-	MIM:610993|HGNC:HGNC:20064|Ensembl:ENSG00000136014|HPRD:15636|Vega:OTTHUMG00000170281	ubiquitin specific peptidase 44		GO:0005730(nucleolus)//GO:0005634(nucleus)//GO:0015630(microtubule cytoskeleton)	GO:0004843(thiol-dependent ubiquitin-specific protease activity)//GO:0008270(zinc ion binding)//GO:0005515(protein binding)//GO:0008234(cysteine-type peptidase activity)//GO:0036459(thiol-dependent ubiquitinyl hydrolase activity)	GO:0016579(protein deubiquitination)//GO:0007067(mitotic nuclear division)//GO:0090266(regulation of mitotic cell cycle spindle assembly checkpoint)//GO:0051301(cell division)//GO:0060564(negative regulation of APC-Cdc20 complex activity)//GO:0006511(ubiquitin-dependent protein catabolic process)//GO:0043161(proteasome-mediated ubiquitin-dependent protein catabolic process)//GO:0090231(regulation…
chr12	123319261	123319540	diffreps_peak_9701	10.4983	279	NM_001303099	HIP1R	3.95097	3.17489e-11	2.64774e-09	down	9026	HIP12|HIP3|ILWEQ	MIM:605613|HGNC:HGNC:18415|Ensembl:ENSG00000130787|HPRD:10412|Vega:OTTHUMG00000168765	huntingtin interacting protein 1 related		GO:0030136(clathrin-coated vesicle)//GO:0030665(clathrin-coated vesicle membrane)//GO:0048471(perinuclear region of cytoplasm)//GO:0043231(intracellular membrane-bounded organelle)//GO:0005856(cytoskeleton)//GO:0005737(cytoplasm)//GO:0005905(coated pit)	GO:0005515(protein binding)//GO:0035091(phosphatidylinositol binding)//GO:0003779(actin binding)//GO:0030276(clathrin binding)	GO:0006915(apoptotic process)//GO:0006898(receptor-mediated endocytosis)//GO:0072583(clathrin-mediated endocytosis)
chr12	66249981	66250820	diffreps_peak_8860	8.16518	839	ENST00000356215	RP11-366L20.2	7.23582	6.83621e-09	1.20792e-07	down
chr17	8415768	8415975	diffreps_peak_15616	7.70897	207	NM_005964	MYH10	2.46195	1.95449e-08	2.86907e-07	down	4628	NMMHC-IIB|NMMHCB	MIM:160776|HGNC:HGNC:7568|Ensembl:ENSG00000133026|HPRD:01178|Vega:OTTHUMG00000108195	myosin, heavy chain 10, non-muscle	hsa04530(Tight junction)//hsa04810(Regulation of actin cytoskeleton)//hsa05132(Salmonella infection)	GO:0016460(myosin II complex)//GO:0001725(stress fiber)//GO:0005737(cytoplasm)//GO:0030027(lamellipodium)//GO:0015629(actin cytoskeleton)//GO:0030424(axon)//GO:0042641(actomyosin)//GO:0005819(spindle)//GO:0005739(mitochondrion)//GO:0030426(growth cone)//GO:0005634(nucleus)//GO:0043025(neuronal cell body)//GO:0097513(myosin II filament)//GO:0030496(midbody)//GO:0031594(neuromuscular junction)//GO:…	GO:0000146(microfilament motor activity)//GO:0005524(ATP binding)//GO:0003779(actin binding)//GO:0005516(calmodulin binding)//GO:0043531(ADP binding)//GO:0003774(motor activity)//GO:0030898(actin-dependent ATPase activity)//GO:0051015(actin filament binding)//GO:0005515(protein binding)	GO:0008152(metabolic process)//GO:0003279(cardiac septum development)//GO:0021680(cerebellar Purkinje cell layer development)//GO:0048013(ephrin receptor signaling pathway)//GO:0021592(fourth ventricle development)//GO:0035904(aorta development)//GO:0021670(lateral ventricle development)//GO:0055015(ventricular cardiac muscle cell development)//GO:0001701(in utero embryonic development)//GO:00069…
chr10	101636581	101636900	diffreps_peak_5143	9.82962	319	NM_015221	DNMBP	2.69711	1.48041e-10	6.9252e-09	down	23268	ARHGEF36|TUBA	MIM:611282|HGNC:HGNC:30373|Ensembl:ENSG00000107554|HPRD:10918|Vega:OTTHUMG00000018897	dynamin binding protein		GO:0045202(synapse)//GO:0030054(cell junction)//GO:0005856(cytoskeleton)//GO:0005795(Golgi stack)	GO:0005089(Rho guanyl-nucleotide exchange factor activity)//GO:0005515(protein binding)	GO:0035556(intracellular signal transduction)//GO:0035023(regulation of Rho protein signal transduction)//GO:0043547(positive regulation of GTPase activity)
chr9	102625901	102626140	diffreps_peak_42185	10.7379	239	NM_006981	NR4A3	3.78432	1.82844e-11	1.93271e-09	down	8013	CHN|CSMF|MINOR|NOR1|TEC	MIM:600542|HGNC:HGNC:7982|Ensembl:ENSG00000119508|HPRD:02766|Vega:OTTHUMG00000021030	nuclear receptor subfamily 4 group A member 3	hsa05202(Transcriptional misregulation in cancer)	GO:0005654(nucleoplasm)//GO:0005667(transcription factor complex)//GO:0005634(nucleus)//GO:0042629(mast cell granule)	GO:0001223(transcription coactivator binding)//GO:0008270(zinc ion binding)//GO:0042803(protein homodimerization activity)//GO:0019901(protein kinase binding)//GO:0003707(steroid hormone receptor activity)//GO:0000978(RNA polymerase II core promoter proximal region sequence-specific DNA binding)//GO:0004887(thyroid hormone receptor activity)//GO:0035035(histone acetyltransferase binding)//GO:0001…	GO:0032765(positive regulation of mast cell cytokine production)//GO:0045333(cellular respiration)//GO:0048752(semicircular canal morphogenesis)//GO:0008150(biological_process)//GO:0071870(cellular response to catecholamine stimulus)//GO:0035726(common myeloid progenitor cell proliferation)//GO:2000505(regulation of energy homeostasis)//GO:0038097(positive regulation of mast cell activation by Fc…
chr1	201328135	201328383	diffreps_peak_2936	7.06014	248	NM_000364	TNNT2	66.2293	8.70682e-08	1.06669e-06	down	7139	CMD1D|CMH2|CMPD2|LVNC6|RCM3|TnTC|cTnT	MIM:191045|HGNC:HGNC:11949|Ensembl:ENSG00000118194|HPRD:01844|Vega:OTTHUMG00000035733	troponin T2, cardiac type	hsa04260(Cardiac muscle contraction)//hsa04261(Adrenergic signaling in cardiomyocytes)//hsa05410(Hypertrophic cardiomyopathy (HCM))//hsa05414(Dilated cardiomyopathy)	GO:0030017(sarcomere)//GO:0005865(striated muscle thin filament)//GO:0005861(troponin complex)//GO:0005829(cytosol)	GO:0005523(tropomyosin binding)//GO:0005200(structural constituent of cytoskeleton)//GO:0003779(actin binding)//GO:0030674(protein binding, bridging)//GO:0016887(ATPase activity)//GO:0030172(troponin C binding)//GO:0005515(protein binding)//GO:0031013(troponin I binding)	GO:0030049(muscle filament sliding)//GO:0060048(cardiac muscle contraction)//GO:0055009(atrial cardiac muscle tissue morphogenesis)//GO:0051291(protein heterooligomerization)//GO:0008016(regulation of heart contraction)//GO:0051592(response to calcium ion)//GO:0032972(regulation of muscle filament sliding speed)//GO:0051764(actin crosslink formation)//GO:0045214(sarcomere organization)//GO:000693…
chr6	152751621	152751844	diffreps_peak_35915	10.2622	223	NM_033071	SYNE1	5.39909	5.46728e-11	3.66073e-09	down	23345	8B|ARCA1|C6orf98|CPG2|EDMD4|MYNE1|Nesp1|SCAR8|dJ45H2.2	MIM:608441|HGNC:HGNC:17089|Ensembl:ENSG00000131018|HPRD:09762|Vega:OTTHUMG00000015841	spectrin repeat containing, nuclear envelope 1		GO:0016021(integral component of membrane)//GO:0005640(nuclear outer membrane)//GO:0005635(nuclear envelope)//GO:0031965(nuclear membrane)//GO:0034993(LINC complex)//GO:0005794(Golgi apparatus)//GO:0045211(postsynaptic membrane)//GO:0030017(sarcomere)//GO:0005654(nucleoplasm)//GO:0005634(nucleus)//GO:0005856(cytoskeleton)//GO:0005737(cytoplasm)	GO:0042803(protein homodimerization activity)//GO:0003779(actin binding)//GO:0042802(identical protein binding)//GO:0051015(actin filament binding)//GO:0044822(poly(A) RNA binding)//GO:0005515(protein binding)//GO:0005521(lamin binding)	GO:0090292(nuclear matrix anchoring at nuclear membrane)//GO:0090286(cytoskeletal anchoring at nuclear membrane)//GO:0040023(establishment of nucleus localization)//GO:0042692(muscle cell differentiation)//GO:0007030(Golgi organization)//GO:0006997(nucleus organization)
chr2	129075610	129076171	diffreps_peak_20580	6.33836	561	NM_004807	HS6ST1	2.14557	4.58816e-07	4.87462e-06	down	9394	HH15|HS6ST	MIM:604846|HGNC:HGNC:5201|Ensembl:ENSG00000136720|HPRD:07274|Vega:OTTHUMG00000153542	heparan sulfate 6-O-sulfotransferase 1	hsa00534(Glycosaminoglycan biosynthesis - heparan sulfate / heparin)	GO:0005887(integral component of plasma membrane)//GO:0000139(Golgi membrane)	GO:0008146(sulfotransferase activity)//GO:0017095(heparan sulfate 6-O-sulfotransferase activity)	GO:0006024(glycosaminoglycan biosynthetic process)//GO:0015015(heparan sulfate proteoglycan biosynthetic process, enzymatic modification)//GO:0044281(small molecule metabolic process)//GO:0048666(neuron development)//GO:0060716(labyrinthine layer blood vessel development)//GO:0005975(carbohydrate metabolic process)//GO:0030203(glycosaminoglycan metabolic process)//GO:0048286(lung alveolus develop…
chr7	99565061	99565640	diffreps_peak_38022	9.88612	579	ENST00000411734	AZGP1	4.49209	1.2998e-10	6.3397e-09	down	563	ZA2G|ZAG	MIM:194460|HGNC:HGNC:910|Ensembl:ENSG00000160862|HPRD:01910|Vega:OTTHUMG00000023066	alpha-2-glycoprotein 1, zinc-binding		GO:0005886(plasma membrane)//GO:0070062(extracellular exosome)//GO:0005576(extracellular region)//GO:0042612(MHC class I protein complex)//GO:0005634(nucleus)//GO:0005615(extracellular space)	GO:0003823(antigen binding)//GO:0004540(ribonuclease activity)//GO:0001948(glycoprotein binding)//GO:0042605(peptide antigen binding)//GO:0005515(protein binding)//GO:0008320(protein transmembrane transporter activity)	GO:0001580(detection of chemical stimulus involved in sensory perception of bitter taste)//GO:0071806(protein transmembrane transport)//GO:0002474(antigen processing and presentation of peptide antigen via MHC class I)//GO:0007155(cell adhesion)//GO:0019882(antigen processing and presentation)//GO:0001895(retina homeostasis)//GO:0090501(RNA phosphodiester bond hydrolysis)//GO:0008285(negative reg…
chr1	26112281	26112520	diffreps_peak_451	6.0071	239	NM_020379	MAN1C1	3.21366	9.83794e-07	9.88261e-06	down	57134	HMIC|MAN1A3|MAN1C|pp6318	MIM:616772|HGNC:HGNC:19080|Ensembl:ENSG00000117643|HPRD:14354|Vega:OTTHUMG00000004417	mannosidase alpha class 1C member 1	hsa00510(N-Glycan biosynthesis)//	GO:0005783(endoplasmic reticulum)//GO:0016020(membrane)//GO:0030173(integral component of Golgi membrane)//GO:0070062(extracellular exosome)//GO:0000139(Golgi membrane)	GO:0005509(calcium ion binding)//GO:0004571(mannosyl-oligosaccharide 1,2-alpha-mannosidase activity)	GO:0044267(cellular protein metabolic process)//GO:0008152(metabolic process)//GO:0006491(N-glycan processing)//GO:1904381(Golgi apparatus mannose trimming)//GO:0043687(post-translational protein modification)//GO:0006487(protein N-linked glycosylation)//GO:0018279(protein N-linked glycosylation via asparagine)
chr10	93999521	93999900	diffreps_peak_5041	6.86382	379	NM_014912	CPEB3	3.2079	1.3683e-07	1.61031e-06	down	22849	-	MIM:610606|HGNC:HGNC:21746|Ensembl:ENSG00000107864|HPRD:16745|Vega:OTTHUMG00000018756	cytoplasmic polyadenylation element binding protein 3	hsa04114(Oocyte meiosis)//hsa04320(Dorso-ventral axis formation)//hsa04914(Progesterone-mediated oocyte maturation)	GO:0043005(neuron projection)//GO:0030425(dendrite)//GO:0045202(synapse)//GO:0030014(CCR4-NOT complex)//GO:0097440(apical dendrite)//GO:0005634(nucleus)//GO:1990124(messenger ribonucleoprotein complex)//GO:0005737(cytoplasm)	GO:0008135(translation factor activity, RNA binding)//GO:0005515(protein binding)//GO:0043022(ribosome binding)//GO:0003730(mRNA 3'-UTR binding)//GO:0000166(nucleotide binding)//GO:0035925(mRNA 3'-UTR AU-rich region binding)//GO:0003723(RNA binding)//GO:0044822(poly(A) RNA binding)//GO:0000900(translation repressor activity, nucleic acid binding)//GO:0035613(RNA stem-loop binding)	GO:0007616(long-term memory)//GO:0000122(negative regulation of transcription from RNA polymerase II promoter)//GO:1900153(positive regulation of nuclear-transcribed mRNA catabolic process, deadenylation-dependent decay)//GO:2000766(negative regulation of cytoplasmic translation)//GO:1900365(positive regulation of mRNA polyadenylation)//GO:0017148(negative regulation of translation)//GO:0006412(t…
chr14	86087482	86087940	diffreps_peak_12371	9.78338	458	NM_013231	FLRT2	6.32009	1.64671e-10	7.42569e-09	down	23768	-	MIM:604807|HGNC:HGNC:3761|HPRD:05312	fibronectin leucine rich transmembrane protein 2		GO:0005887(integral component of plasma membrane)//GO:0043005(neuron projection)//GO:0005789(endoplasmic reticulum membrane)//GO:0005925(focal adhesion)//GO:0045202(synapse)//GO:0070062(extracellular exosome)//GO:0005737(cytoplasm)//GO:0005578(proteinaceous extracellular matrix)//GO:0005615(extracellular space)//GO:0005911(cell-cell junction)	GO:0004860(protein kinase inhibitor activity)//GO:0045499(chemorepellent activity)//GO:0030674(protein binding, bridging)//GO:0005104(fibroblast growth factor receptor binding)//GO:0005057(receptor signaling protein activity)	GO:1904030(negative regulation of cyclin-dependent protein kinase activity)//GO:0007411(axon guidance)//GO:0071711(basement membrane organization)//GO:0003007(heart morphogenesis)//GO:0050919(negative chemotaxis)//GO:2001222(regulation of neuron migration)//GO:0019221(cytokine-mediated signaling pathway)//GO:0008543(fibroblast growth factor receptor signaling pathway)//GO:0051965(positive regulat…
chr4	79461821	79462440	diffreps_peak_28994	7.10448	619	NM_025074	FRAS1	2.61345	7.86171e-08	9.72257e-07	down	80144	-	MIM:607830|HGNC:HGNC:19185|Ensembl:ENSG00000138759|HPRD:06382|Vega:OTTHUMG00000160856	Fraser extracellular matrix complex subunit 1		GO:0031012(extracellular matrix)//GO:0005604(basement membrane)//GO:0005886(plasma membrane)//GO:0016021(integral component of membrane)//GO:0061618(sublamina densa)	GO:0046872(metal ion binding)	GO:0043588(skin development)//GO:0060021(palate development)//GO:0030326(embryonic limb morphogenesis)//GO:0007154(cell communication)//GO:0002009(morphogenesis of an epithelium)//GO:0003338(metanephros morphogenesis)//GO:0015031(protein transport)
chr12	5153421	5153640	diffreps_peak_7857	6.97599	219	NM_002234	KCNA5	3.72222	1.05685e-07	1.27029e-06	down	3741	ATFB7|HCK1|HK2|HPCN1|KV1.5|PCN1	MIM:176267|HGNC:HGNC:6224|Ensembl:ENSG00000130037|HPRD:08888|Vega:OTTHUMG00000168232	potassium voltage-gated channel subfamily A member 5		GO:0030018(Z disc)//GO:0005886(plasma membrane)//GO:0005887(integral component of plasma membrane)//GO:0005901(caveola)//GO:0014704(intercalated disc)//GO:0046691(intracellular canaliculus)//GO:0048471(perinuclear region of cytoplasm)//GO:0005794(Golgi apparatus)//GO:0005829(cytosol)//GO:0034705(potassium channel complex)//GO:0008076(voltage-gated potassium channel complex)//GO:0045121(membrane r…	GO:0086089(voltage-gated potassium channel activity involved in atrial cardiac muscle cell action potential repolarization)//GO:0005102(receptor binding)//GO:0097110(scaffold protein binding)//GO:0019901(protein kinase binding)//GO:0005251(delayed rectifier potassium channel activity)//GO:0086087(voltage-gated potassium channel activity involved in bundle of His cell action potential repolarizati…	GO:0051260(protein homooligomerization)//GO:0051481(negative regulation of cytosolic calcium ion concentration)//GO:0086052(membrane repolarization during SA node cell action potential)//GO:0086091(regulation of heart rate by cardiac conduction)//GO:0060372(regulation of atrial cardiac muscle cell membrane repolarization)//GO:0007268(synaptic transmission)//GO:0006813(potassium ion transport)//GO…
chr1	57257761	57258120	diffreps_peak_1069	9.54098	359	NM_001004303	C1orf168	15.8816	2.87752e-10	1.09482e-08	down	199920	-	HGNC:HGNC:27295|Ensembl:ENSG00000187889|HPRD:14120|Vega:OTTHUMG00000008281	chromosome 1 open reading frame 168
chr11	57252341	57252715	diffreps_peak_6439	9.45036	374	NM_003627	SLC43A1	2.79743	3.54518e-10	1.27003e-08	down	8501	LAT3|PB39|POV1|R00504	MIM:603733|HGNC:HGNC:9225|Ensembl:ENSG00000149150|HPRD:07227|Vega:OTTHUMG00000167030	solute carrier family 43 member 1		GO:0016021(integral component of membrane)//GO:0005887(integral component of plasma membrane)//GO:0005886(plasma membrane)	GO:0015179(L-amino acid transmembrane transporter activity)//GO:0015175(neutral amino acid transmembrane transporter activity)	GO:0015804(neutral amino acid transport)//GO:0055085(transmembrane transport)//GO:0006865(amino acid transport)//GO:1902475(L-alpha-amino acid transmembrane transport)//GO:0006811(ion transport)
chr4	83405641	83406360	diffreps_peak_29036	7.70357	719	NM_001080506	TMEM150C	3.81298	1.97891e-08	2.89944e-07	down	441027	-	HGNC:HGNC:37263|Ensembl:ENSG00000249242|Vega:OTTHUMG00000161083	transmembrane protein 150C		GO:0005765(lysosomal membrane)//GO:0005764(lysosome)//GO:0005887(integral component of plasma membrane)//GO:0016021(integral component of membrane)		GO:0010506(regulation of autophagy)
chr20	52111441	52111869	diffreps_peak_23065	7.81455	428	NM_173485	TSHZ2	3.3411	1.53267e-08	2.34383e-07	down	128553	C20orf17|OVC10-2|TSH2|ZABC2|ZNF218	MIM:614118|HGNC:HGNC:13010|Ensembl:ENSG00000182463|HPRD:10730|Vega:OTTHUMG00000033058	teashirt zinc finger homeobox 2		GO:0005634(nucleus)	GO:0046872(metal ion binding)//GO:0005515(protein binding)//GO:0003677(DNA binding)	GO:0007275(multicellular organism development)//GO:0006351(transcription, DNA-templated)//GO:0006355(regulation of transcription, DNA-templated)//GO:0010468(regulation of gene expression)
chr2	139428661	139429235	diffreps_peak_20710	11.1684	574	NM_007226	NXPH2	192.195	6.78516e-12	1.16813e-09	down	11249	NPH2	MIM:604635|HGNC:HGNC:8076|HPRD:11983	neurexophilin 2		GO:0005576(extracellular region)	GO:0003674(molecular_function)	GO:0007218(neuropeptide signaling pathway)
chr15	37391655	37392120	diffreps_peak_13112	9.1019	465	NM_170674	MEIS2	3.92424	7.90857e-10	2.28844e-08	down	4212	HsT18361|MRG1	MIM:601740|HGNC:HGNC:7001|Ensembl:ENSG00000134138|HPRD:03443|Vega:OTTHUMG00000129781	Meis homeobox 2		GO:0005634(nucleus)//GO:0048471(perinuclear region of cytoplasm)	GO:0003712(transcription cofactor activity)//GO:0003700(transcription factor activity, sequence-specific DNA binding)//GO:0043565(sequence-specific DNA binding)//GO:0000978(RNA polymerase II core promoter proximal region sequence-specific DNA binding)//GO:0008134(transcription factor binding)//GO:0001077(transcriptional activator activity, RNA polymerase II core promoter proximal region sequence-…	GO:0031016(pancreas development)//GO:0008542(visual learning)//GO:0070848(response to growth factor)//GO:0001654(eye development)//GO:0045638(negative regulation of myeloid cell differentiation)//GO:0006366(transcription from RNA polymerase II promoter)//GO:0045944(positive regulation of transcription from RNA polymerase II promoter)//GO:0000122(negative regulation of transcription from RNA polym…
chr5	141248133	141248420	diffreps_peak_32807	6.13049	287	NM_002587	PCDH1	2.87092	7.40472e-07	7.59134e-06	down	5097	PC42|PCDH42	MIM:603626|HGNC:HGNC:8655|Ensembl:ENSG00000156453|HPRD:04692|Vega:OTTHUMG00000129661	protocadherin 1		GO:0005886(plasma membrane)//GO:0005887(integral component of plasma membrane)//GO:0016021(integral component of membrane)//GO:0005911(cell-cell junction)	GO:0005509(calcium ion binding)	GO:0007399(nervous system development)//GO:0007156(homophilic cell adhesion via plasma membrane adhesion molecules)//GO:0007267(cell-cell signaling)
chr18	43331901	43332280	diffreps_peak_17145	8.45678	379	NM_015865	SLC14A1	9.48588	3.49318e-09	7.09772e-08	down	6563	HUT11|HsT1341|JK|RACH1|RACH2|UT-B1|UT1|UTE	MIM:613868|HGNC:HGNC:10918|Ensembl:ENSG00000141469|HPRD:00195|Vega:OTTHUMG00000132617	solute carrier family 14 member 1 (Kidd blood group)		GO:0005886(plasma membrane)//GO:0005887(integral component of plasma membrane)//GO:0016021(integral component of membrane)//GO:0016323(basolateral plasma membrane)//GO:0043231(intracellular membrane-bounded organelle)//GO:0005730(nucleolus)	GO:0005372(water transmembrane transporter activity)//GO:0015265(urea channel activity)//GO:0015204(urea transmembrane transporter activity)	GO:0071918(urea transmembrane transport)//GO:0006833(water transport)//GO:0015840(urea transport)//GO:0055085(transmembrane transport)
chr19	50093901	50094265	diffreps_peak_18822	12.0005	364	NM_000951	PRRG2	7.98052	9.98757e-13	5.57498e-10	down	5639	PRGP2	MIM:604429|HGNC:HGNC:9470|Ensembl:ENSG00000126460|HPRD:09189|Vega:OTTHUMG00000183153	proline rich Gla (G-carboxyglutamic acid) 2		GO:0005887(integral component of plasma membrane)//GO:0005576(extracellular region)	GO:0005515(protein binding)//GO:0005509(calcium ion binding)
chr13	32869521	32869820	diffreps_peak_10071	10.2687	299	NM_023037	FRY	2.88194	5.38602e-11	3.62885e-09	down	10129	13CDNA73|214K23.2|C13orf14|CG003|bA207N4.2|bA37E23.1	MIM:614818|HGNC:HGNC:20367|Ensembl:ENSG00000073910|HPRD:10821|Vega:OTTHUMG00000016696	FRY microtubule binding protein		GO:0005815(microtubule organizing center)//GO:0030427(site of polarized growth)//GO:0005938(cell cortex)//GO:0000922(spindle pole)	GO:0004857(enzyme inhibitor activity)	GO:0090527(actin filament reorganization)//GO:1904428(negative regulation of tubulin deacetylation)//GO:0031175(neuron projection development)//GO:0000902(cell morphogenesis)//GO:0043086(negative regulation of catalytic activity)
chr1	76877692	76878102	diffreps_peak_1316	6.94678	410	NM_152996	ST6GALNAC3	3.95182	1.13037e-07	1.35103e-06	down	256435	PRO7177|SIAT7C|ST6GALNACIII|STY	MIM:610133|HGNC:HGNC:19343|Ensembl:ENSG00000184005|HPRD:15341|Vega:OTTHUMG00000009615	ST6 (alpha-N-acetyl-neuraminyl-2,3-beta-galactosyl-1,3)-N-acetylgalactosaminide alpha-2,6-sialyltransferase 3	hsa00604(Glycosphingolipid biosynthesis - ganglio series)//	GO:0016021(integral component of membrane)//GO:0005794(Golgi apparatus)//GO:0000139(Golgi membrane)	GO:0001665(alpha-N-acetylgalactosaminide alpha-2,6-sialyltransferase activity)//GO:0008373(sialyltransferase activity)	GO:0044267(cellular protein metabolic process)//GO:0006488(dolichol-linked oligosaccharide biosynthetic process)//GO:0006687(glycosphingolipid metabolic process)//GO:0009311(oligosaccharide metabolic process)//GO:0009100(glycoprotein metabolic process)//GO:0006677(glycosylceramide metabolic process)//GO:0001574(ganglioside biosynthetic process)//GO:0018279(protein N-linked glycosylation via aspar…
chr1	3351401	3351640	diffreps_peak_119	8.10957	239	NM_022114	PRDM16	15.1006	7.77017e-09	1.33907e-07	down	63976	CMD1LL|LVNC8|MEL1|PFM13	MIM:605557|HGNC:HGNC:14000|Ensembl:ENSG00000142611|HPRD:16122|Vega:OTTHUMG00000000581	PR domain 16		GO:0005634(nucleus)//GO:0017053(transcriptional repressor complex)//GO:0005829(cytosol)	GO:0003676(nucleic acid binding)//GO:0046332(SMAD binding)//GO:0043565(sequence-specific DNA binding)//GO:0033613(activating transcription factor binding)//GO:0046872(metal ion binding)//GO:0005515(protein binding)//GO:0003713(transcription coactivator activity)	GO:0006325(chromatin organization)//GO:0060021(palate development)//GO:0035019(somatic stem cell population maintenance)//GO:0043586(tongue development)//GO:0030853(negative regulation of granulocyte differentiation)//GO:0006351(transcription, DNA-templated)//GO:0030512(negative regulation of transforming growth factor beta receptor signaling pathway)//GO:0022008(neurogenesis)//GO:0045892(negativ…
chr6	90660201	90660540	diffreps_peak_34914	6.85369	339	NM_021813	BACH2	2.75935	1.40059e-07	1.64512e-06	down	60468	BTBD25	MIM:605394|HGNC:HGNC:14078|Ensembl:ENSG00000112182|HPRD:12012|Vega:OTTHUMG00000015216	BTB domain and CNC homolog 2		GO:0005634(nucleus)//GO:0031463(Cul3-RING ubiquitin ligase complex)//GO:0005737(cytoplasm)	GO:0001206(transcriptional repressor activity, RNA polymerase II distal enhancer sequence-specific binding)//GO:0004842(ubiquitin-protein transferase activity)//GO:0000980(RNA polymerase II distal enhancer sequence-specific DNA binding)//GO:0003700(transcription factor activity, sequence-specific DNA binding)	GO:0006366(transcription from RNA polymerase II promoter)//GO:0016567(protein ubiquitination)//GO:0000122(negative regulation of transcription from RNA polymerase II promoter)
chr5	74077001	74077760	diffreps_peak_31849	5.76519	759	NM_015566	FAM169A	23.1302	1.71714e-06	1.64981e-05	down	26049	SLAP75	MIM:615769|HGNC:HGNC:29138|Ensembl:ENSG00000198780|Vega:OTTHUMG00000162930	family with sequence similarity 169 member A		GO:0005637(nuclear inner membrane)
chr1	25944541	25944828	diffreps_peak_447	7.65997	287	NM_020379	MAN1C1	4.2814	2.18791e-08	3.15789e-07	down	57134	HMIC|MAN1A3|MAN1C|pp6318	MIM:616772|HGNC:HGNC:19080|Ensembl:ENSG00000117643|HPRD:14354|Vega:OTTHUMG00000004417	mannosidase alpha class 1C member 1	hsa00510(N-Glycan biosynthesis)//	GO:0005783(endoplasmic reticulum)//GO:0016020(membrane)//GO:0030173(integral component of Golgi membrane)//GO:0070062(extracellular exosome)//GO:0000139(Golgi membrane)	GO:0005509(calcium ion binding)//GO:0004571(mannosyl-oligosaccharide 1,2-alpha-mannosidase activity)	GO:0044267(cellular protein metabolic process)//GO:0008152(metabolic process)//GO:0006491(N-glycan processing)//GO:1904381(Golgi apparatus mannose trimming)//GO:0043687(post-translational protein modification)//GO:0006487(protein N-linked glycosylation)//GO:0018279(protein N-linked glycosylation via asparagine)
chr2	20870223	20871040	diffreps_peak_19290	5.18808	817	NM_182828	GDF7	6.50513	6.48522e-06	5.6027e-05	down	151449	BMP12	MIM:604651|HGNC:HGNC:4222|HPRD:06873	growth differentiation factor 7	hsa04350(TGF-beta signaling pathway)//hsa04390(Hippo signaling pathway)	GO:0005615(extracellular space)	GO:0005515(protein binding)//GO:0008083(growth factor activity)//GO:0005160(transforming growth factor beta receptor binding)//GO:0005125(cytokine activity)//GO:0042803(protein homodimerization activity)	GO:0030901(midbrain development)//GO:0048754(branching morphogenesis of an epithelial tube)//GO:0045893(positive regulation of transcription, DNA-templated)//GO:0021527(spinal cord association neuron differentiation)//GO:0060389(pathway-restricted SMAD protein phosphorylation)//GO:0010862(positive regulation of pathway-restricted SMAD protein phosphorylation)//GO:0022612(gland morphogenesis)//GO:…
chr1	37941059	37941280	diffreps_peak_599	9.36345	221	NM_025079	ZC3H12A	2.24257	4.33062e-10	1.46638e-08	down	80149	MCPIP|MCPIP1|dJ423B22.1	MIM:610562|HGNC:HGNC:26259|Ensembl:ENSG00000163874|HPRD:08021|Vega:OTTHUMG00000004221	zinc finger CCCH-type containing 12A		GO:0005886(plasma membrane)//GO:0000932(cytoplasmic mRNA processing body)//GO:0005791(rough endoplasmic reticulum)//GO:0042406(extrinsic component of endoplasmic reticulum membrane)//GO:0005654(nucleoplasm)//GO:0005634(nucleus)//GO:0005856(cytoskeleton)//GO:0005737(cytoplasm)	GO:0004521(endoribonuclease activity)//GO:0043022(ribosome binding)//GO:0004540(ribonuclease activity)//GO:0003723(RNA binding)//GO:0003682(chromatin binding)//GO:0003730(mRNA 3'-UTR binding)//GO:0003729(mRNA binding)//GO:0004532(exoribonuclease activity)//GO:0035198(miRNA binding)//GO:0046872(metal ion binding)//GO:0005515(protein binding)//GO:0003677(DNA binding)//GO:0035613(RNA stem-loop bindi…	GO:0045019(negative regulation of nitric oxide biosynthetic process)//GO:0010656(negative regulation of muscle cell apoptotic process)//GO:0061158(3'-UTR-mediated mRNA destabilization)//GO:0055118(negative regulation of cardiac muscle contraction)//GO:0045600(positive regulation of fat cell differentiation)//GO:0042149(cellular response to glucose starvation)//GO:0010942(positive regulation of ce…
chr14	59112061	59112940	diffreps_peak_11962	9.10271	879	NM_016651	DACT1	3.93553	7.89394e-10	2.28546e-08	down	51339	DAPPER|DAPPER1|DPR1|FRODO|HDPR1|THYEX3	MIM:607861|HGNC:HGNC:17748|Ensembl:ENSG00000165617|HPRD:09709|Vega:OTTHUMG00000140324	dishevelled-binding antagonist of beta-catenin 1		GO:0030877(beta-catenin destruction complex)//GO:0005829(cytosol)//GO:0045202(synapse)//GO:0030054(cell junction)//GO:0005654(nucleoplasm)//GO:0005634(nucleus)//GO:0005737(cytoplasm)	GO:0042826(histone deacetylase binding)//GO:0005080(protein kinase C binding)//GO:0008013(beta-catenin binding)//GO:0070097(delta-catenin binding)//GO:0001085(RNA polymerase II transcription factor binding)//GO:0005515(protein binding)//GO:0051018(protein kinase A binding)	GO:0045600(positive regulation of fat cell differentiation)//GO:0021915(neural tube development)//GO:0045732(positive regulation of protein catabolic process)//GO:1903364(positive regulation of cellular protein catabolic process)//GO:0000122(negative regulation of transcription from RNA polymerase II promoter)//GO:0032091(negative regulation of protein binding)//GO:0050808(synapse organization)//…
chr1	151491361	151491868	diffreps_peak_2148	5.12277	507	NM_020770	CGN	9.70226	7.5376e-06	6.44222e-05	down	57530	-	MIM:609473|HGNC:HGNC:17429|Ensembl:ENSG00000143375|HPRD:10827|Vega:OTTHUMG00000012497	cingulin	hsa04530(Tight junction)	GO:0005923(bicellular tight junction)//GO:0030054(cell junction)//GO:0016459(myosin complex)	GO:0005515(protein binding)//GO:0003774(motor activity)//GO:0003779(actin binding)//GO:0008017(microtubule binding)	GO:0003382(epithelial cell morphogenesis)//GO:0008152(metabolic process)//GO:0070830(bicellular tight junction assembly)//GO:0000226(microtubule cytoskeleton organization)//GO:0008150(biological_process)//GO:0007179(transforming growth factor beta receptor signaling pathway)
chr17	53398021	53398360	diffreps_peak_16295	10.0412	339	ENST00000572002	HLF	3.31692	9.09562e-11	5.02281e-09	down	3131	-	MIM:142385|HGNC:HGNC:4977|Ensembl:ENSG00000108924|HPRD:00797|Vega:OTTHUMG00000177840	hepatic leukemia factor		GO:0005634(nucleus)	GO:0043565(sequence-specific DNA binding)//GO:0003690(double-stranded DNA binding)//GO:0003677(DNA binding)//GO:0003700(transcription factor activity, sequence-specific DNA binding)	GO:0035914(skeletal muscle cell differentiation)//GO:0006366(transcription from RNA polymerase II promoter)//GO:0007275(multicellular organism development)//GO:0006355(regulation of transcription, DNA-templated)//GO:0048511(rhythmic process)
chr6	161768589	161768920	diffreps_peak_36066	7.87592	331	NM_004562	PARK2	3.14404	1.33069e-08	2.08494e-07	down	5071	AR-JP|LPRS2|PDJ|PRKN	MIM:602544|HGNC:HGNC:8607|Ensembl:ENSG00000185345|HPRD:03967|Vega:OTTHUMG00000015970	parkin RBR E3 ubiquitin protein ligase	hsa04120(Ubiquitin mediated proteolysis)//hsa04141(Protein processing in endoplasmic reticulum)//hsa05012(Parkinson's disease)	GO:0098793(presynapse)//GO:0043005(neuron projection)//GO:0048471(perinuclear region of cytoplasm)//GO:0005794(Golgi apparatus)//GO:0005829(cytosol)//GO:0016235(aggresome)//GO:0005739(mitochondrion)//GO:0019005(SCF ubiquitin ligase complex)//GO:0071797(LUBAC complex)//GO:0005783(endoplasmic reticulum)//GO:0005634(nucleus)//GO:1990452(Parkin-FBXW7-Cul1 ubiquitin ligase complex)//GO:0097413(Lewy bo…	GO:0019900(kinase binding)//GO:0042826(histone deacetylase binding)//GO:0003700(transcription factor activity, sequence-specific DNA binding)//GO:1904264(ubiquitin protein ligase activity involved in ERAD pathway)//GO:0008270(zinc ion binding)//GO:1990381(ubiquitin-specific protease binding)//GO:0031625(ubiquitin protein ligase binding)//GO:0004842(ubiquitin-protein transferase activity)//GO:0097…	GO:0042417(dopamine metabolic process)//GO:0043123(positive regulation of I-kappaB kinase/NF-kappaB signaling)//GO:1903202(negative regulation of oxidative stress-induced cell death)//GO:1901800(positive regulation of proteasomal protein catabolic process)//GO:0000422(mitophagy)//GO:0010629(negative regulation of gene expression)//GO:0055069(zinc ion homeostasis)//GO:2000378(negative regulation o…
chr14	65252466	65252669	diffreps_peak_12083	8.39167	203	NM_000347	SPTB	7.05606	4.05821e-09	7.99552e-08	down	6710	EL3|HS2|HSPTB1|SPH2	MIM:182870|HGNC:HGNC:11274|Ensembl:ENSG00000070182|HPRD:01686|Vega:OTTHUMG00000171550	spectrin beta, erythrocytic		GO:0008091(spectrin)//GO:0043234(protein complex)//GO:0009986(cell surface)//GO:0015629(actin cytoskeleton)//GO:0005829(cytosol)//GO:0014731(spectrin-associated cytoskeleton)//GO:0031235(intrinsic component of the cytoplasmic side of the plasma membrane)//GO:0005737(cytoplasm)	GO:0030506(ankyrin binding)//GO:0005200(structural constituent of cytoskeleton)//GO:0003779(actin binding)//GO:0046982(protein heterodimerization activity)//GO:0051015(actin filament binding)//GO:0005515(protein binding)	GO:0061024(membrane organization)//GO:0044267(cellular protein metabolic process)//GO:0007411(axon guidance)//GO:0045087(innate immune response)//GO:0008286(insulin receptor signaling pathway)//GO:0051693(actin filament capping)//GO:0000165(MAPK cascade)//GO:0007173(epidermal growth factor receptor signaling pathway)//GO:0007264(small GTPase mediated signal transduction)//GO:0038095(Fc-epsilon re…
chr14	34268939	34269580	diffreps_peak_11581	9.46645	641	NM_022123	NPAS3	3.98736	3.41629e-10	1.23561e-08	down	64067	MOP6|PASD6|bHLHe12	MIM:609430|HGNC:HGNC:19311|Ensembl:ENSG00000151322|HPRD:11400|Vega:OTTHUMG00000140215	neuronal PAS domain protein 3		GO:0005654(nucleoplasm)//GO:0005737(cytoplasm)	GO:0000981(RNA polymerase II transcription factor activity, sequence-specific DNA binding)//GO:0046983(protein dimerization activity)//GO:0003677(DNA binding)	GO:0001964(startle response)//GO:0006351(transcription, DNA-templated)//GO:0042711(maternal behavior)//GO:0007626(locomotory behavior)//GO:0006357(regulation of transcription from RNA polymerase II promoter)//GO:0045893(positive regulation of transcription, DNA-templated)//GO:0006355(regulation of transcription, DNA-templated)//GO:0032502(developmental process)
chr7	127668761	127669100	diffreps_peak_38514	10.3912	339	NM_022143	LRRC4	3.15763	4.06248e-11	3.06947e-09	down	64101	NAG14|NGL-2	MIM:610486|HGNC:HGNC:15586|Ensembl:ENSG00000128594|HPRD:10060|Vega:OTTHUMG00000157563	leucine rich repeat containing 4	hsa04360(Axon guidance)//hsa04514(Cell adhesion molecules (CAMs))	GO:0016021(integral component of membrane)//GO:0060076(excitatory synapse)//GO:0045211(postsynaptic membrane)//GO:0030054(cell junction)//GO:0043197(dendritic spine)//GO:0005737(cytoplasm)	GO:0004860(protein kinase inhibitor activity)//GO:0005515(protein binding)	GO:1904030(negative regulation of cyclin-dependent protein kinase activity)//GO:0050807(regulation of synapse organization)//GO:0019221(cytokine-mediated signaling pathway)//GO:0046426(negative regulation of JAK-STAT cascade)//GO:0006469(negative regulation of protein kinase activity)//GO:0097119(postsynaptic density protein 95 clustering)
chr14	61186541	61186980	diffreps_peak_12009	12.1176	439	NM_017420	SIX4	5.01508	7.62846e-13	5.26148e-10	down	51804	AREC3	MIM:606342|HGNC:HGNC:10890|Ensembl:ENSG00000100625|HPRD:06960|Vega:OTTHUMG00000028996	SIX homeobox 4	hsa05202(Transcriptional misregulation in cancer)	GO:0005634(nucleus)//GO:0005737(cytoplasm)	GO:0001077(transcriptional activator activity, RNA polymerase II core promoter proximal region sequence-specific binding)//GO:0043565(sequence-specific DNA binding)//GO:0000978(RNA polymerase II core promoter proximal region sequence-specific DNA binding)	GO:0046661(male sex differentiation)//GO:0060037(pharyngeal system development)//GO:0051451(myoblast migration)//GO:0008584(male gonad development)//GO:0009653(anatomical structure morphogenesis)//GO:0043066(negative regulation of apoptotic process)//GO:0098528(skeletal muscle fiber differentiation)//GO:1902725(negative regulation of satellite cell differentiation)//GO:0007519(skeletal muscle tis…
chr3	46710484	46710780	diffreps_peak_25419	7.74526	296	NM_147129	ALS2CL	8.53742	1.7978e-08	2.67539e-07	down	259173	RN49018	MIM:612402|HGNC:HGNC:20605|Ensembl:ENSG00000178038|HPRD:10643|Vega:OTTHUMG00000128673	ALS2 C-terminal like		GO:0005737(cytoplasm)	GO:0005089(Rho guanyl-nucleotide exchange factor activity)//GO:0005096(GTPase activator activity)//GO:0042802(identical protein binding)	GO:0007032(endosome organization)//GO:0035023(regulation of Rho protein signal transduction)//GO:0043547(positive regulation of GTPase activity)
chr14	74665624	74666020	diffreps_peak_12283	10.2889	396	NM_001024674	LIN52	2.62554	5.14135e-11	3.53631e-09	down	91750	C14orf46|c14_5549	HGNC:HGNC:19856|HPRD:18708	lin-52 DREAM MuvB core complex component		GO:0070176(DRM complex)//GO:0005654(nucleoplasm)		GO:0007049(cell cycle)//GO:0006351(transcription, DNA-templated)//GO:0000278(mitotic cell cycle)//GO:0000086(G2/M transition of mitotic cell cycle)//GO:0051726(regulation of cell cycle)
chr2	141457981	141458190	diffreps_peak_20728	10.4046	209	NM_018557	LRP1B	6.92973	3.93946e-11	3.00784e-09	down	53353	LRP-DIT|LRPDIT	MIM:608766|HGNC:HGNC:6693|Ensembl:ENSG00000168702|HPRD:16383|Vega:OTTHUMG00000131799	LDL receptor related protein 1B		GO:0016021(integral component of membrane)//GO:0043235(receptor complex)	GO:0005041(low-density lipoprotein receptor activity)//GO:0005509(calcium ion binding)	GO:0015031(protein transport)//GO:0006898(receptor-mediated endocytosis)//GO:0001701(in utero embryonic development)
chr22	33558601	33559380	diffreps_peak_24257	8.45696	779	ENST00000608642	LARGE	4.14286	3.49171e-09	7.09564e-08	down	9215	MDC1D|MDDGA6|MDDGB6	MIM:603590|HGNC:HGNC:6511|Ensembl:ENSG00000133424|HPRD:04665|Vega:OTTHUMG00000150914	like-glycosyltransferase		GO:0016021(integral component of membrane)//GO:0005794(Golgi apparatus)//GO:0030173(integral component of Golgi membrane)	GO:0042285(xylosyltransferase activity)//GO:0015020(glucuronosyltransferase activity)//GO:0016757(transferase activity, transferring glycosyl groups)//GO:0030145(manganese ion binding)//GO:0008375(acetylglucosaminyltransferase activity)//GO:0016740(transferase activity)	GO:0035269(protein O-linked mannosylation)//GO:0008152(metabolic process)//GO:0006044(N-acetylglucosamine metabolic process)//GO:0043403(skeletal muscle tissue regeneration)//GO:0060538(skeletal muscle organ development)//GO:0046716(muscle cell cellular homeostasis)//GO:0009101(glycoprotein biosynthetic process)//GO:0006688(glycosphingolipid biosynthetic process)//GO:0006486(protein glycosylation)
chr19	12358261	12359140	diffreps_peak_17992	8.21018	879	ENST00000426973	ZNF44	3.05716	6.16346e-09	1.11172e-07	down	51710	GIOT-2|KOX7|ZNF|ZNF504|ZNF55|ZNF58	MIM:194542|HGNC:HGNC:13110|Ensembl:ENSG00000197857|HPRD:01927|Vega:OTTHUMG00000156424	zinc finger protein 44		GO:0005622(intracellular)//GO:0005634(nucleus)	GO:0003676(nucleic acid binding)//GO:0046872(metal ion binding)//GO:0003677(DNA binding)	GO:0006351(transcription, DNA-templated)//GO:0006355(regulation of transcription, DNA-templated)
chr1	2435081	2436140	diffreps_peak_70	7.71193	1059	NM_001303012	PLCH2	2.3925	1.9412e-08	2.85327e-07	down	9651	PLC-L4|PLC-eta2|PLCL4|PLCeta2	MIM:612836|HGNC:HGNC:29037|Ensembl:ENSG00000149527|Vega:OTTHUMG00000000719	phospholipase C eta 2	hsa00562(Inositol phosphate metabolism)//	GO:0005622(intracellular)//GO:0005886(plasma membrane)//GO:0005575(cellular_component)//GO:0005737(cytoplasm)	GO:0004871(signal transducer activity)//GO:0003674(molecular_function)//GO:0004435(phosphatidylinositol phospholipase C activity)//GO:0005509(calcium ion binding)//GO:0004629(phospholipase C activity)	GO:0008152(metabolic process)//GO:0044281(small molecule metabolic process)//GO:0016042(lipid catabolic process)//GO:0043647(inositol phosphate metabolic process)//GO:0008150(biological_process)//GO:0035556(intracellular signal transduction)//GO:0046488(phosphatidylinositol metabolic process)
chr2	228179281	228179508	diffreps_peak_22123	9.75999	227	NM_000091	COL4A3	17.2745	1.73783e-10	7.69542e-09	down	1285	-	MIM:120070|HGNC:HGNC:2204|Ensembl:ENSG00000169031|HPRD:00354|Vega:OTTHUMG00000149891	collagen type IV alpha 3	hsa04151(PI3K-Akt signaling pathway)//hsa04510(Focal adhesion)//hsa04512(ECM-receptor interaction)//	GO:0005604(basement membrane)//GO:0005576(extracellular region)//GO:0043231(intracellular membrane-bounded organelle)//GO:0005788(endoplasmic reticulum lumen)//GO:0005783(endoplasmic reticulum)//GO:0005587(collagen type IV trimer)	GO:0005201(extracellular matrix structural constituent)//GO:0005198(structural molecule activity)//GO:0005515(protein binding)//GO:0005178(integrin binding)//GO:0008191(metalloendopeptidase inhibitor activity)	GO:0072577(endothelial cell apoptotic process)//GO:0030574(collagen catabolic process)//GO:0007411(axon guidance)//GO:0032836(glomerular basement membrane development)//GO:0022617(extracellular matrix disassembly)//GO:0030198(extracellular matrix organization)//GO:0008283(cell proliferation)//GO:0007155(cell adhesion)//GO:0008015(blood circulation)//GO:0007166(cell surface receptor signaling path…
chr21	44592621	44592920	diffreps_peak_23758	8.05988	299	NM_000394	CRYAA	9.29032	8.71209e-09	1.46823e-07	down	1409	CRYA1|CTRCT9|HSPB4	MIM:123580|HGNC:HGNC:2388|Ensembl:ENSG00000160202|HPRD:00427|Vega:OTTHUMG00000086842	crystallin alpha A	hsa04141(Protein processing in endoplasmic reticulum)	GO:0005634(nucleus)//GO:0005737(cytoplasm)//GO:0070062(extracellular exosome)	GO:0005212(structural constituent of eye lens)//GO:0046872(metal ion binding)//GO:0005515(protein binding)//GO:0042802(identical protein binding)//GO:0051082(unfolded protein binding)	GO:0051260(protein homooligomerization)//GO:0032387(negative regulation of intracellular transport)//GO:0042026(protein refolding)//GO:0007601(visual perception)//GO:0043066(negative regulation of apoptotic process)//GO:0050896(response to stimulus)
chr7	127669241	127669600	diffreps_peak_38515	10.4799	359	NM_022143	LRRC4	5.83193	3.31187e-11	2.7096e-09	down	64101	NAG14|NGL-2	MIM:610486|HGNC:HGNC:15586|Ensembl:ENSG00000128594|HPRD:10060|Vega:OTTHUMG00000157563	leucine rich repeat containing 4	hsa04360(Axon guidance)//hsa04514(Cell adhesion molecules (CAMs))	GO:0016021(integral component of membrane)//GO:0060076(excitatory synapse)//GO:0045211(postsynaptic membrane)//GO:0030054(cell junction)//GO:0043197(dendritic spine)//GO:0005737(cytoplasm)	GO:0004860(protein kinase inhibitor activity)//GO:0005515(protein binding)	GO:1904030(negative regulation of cyclin-dependent protein kinase activity)//GO:0050807(regulation of synapse organization)//GO:0019221(cytokine-mediated signaling pathway)//GO:0046426(negative regulation of JAK-STAT cascade)//GO:0006469(negative regulation of protein kinase activity)//GO:0097119(postsynaptic density protein 95 clustering)
chr8	92971541	92972745	diffreps_peak_40171	7.07508	1204	NM_004349	RUNX1T1	2.20405	8.41238e-08	1.03427e-06	down	862	AML1-MTG8|AML1T1|CBFA2T1|CDR|ETO|MTG8|ZMYND2	MIM:133435|HGNC:HGNC:1535|Ensembl:ENSG00000079102|HPRD:00590|Vega:OTTHUMG00000164066	runt related transcription factor 1; translocated to, 1 (cyclin D related)	hsa05200(Pathways in cancer)//hsa05202(Transcriptional misregulation in cancer)//hsa05221(Acute myeloid leukemia)	GO:0005654(nucleoplasm)//GO:0005634(nucleus)//GO:0005739(mitochondrion)//GO:0005737(cytoplasm)//GO:0016363(nuclear matrix)	GO:0042803(protein homodimerization activity)//GO:0003700(transcription factor activity, sequence-specific DNA binding)//GO:0042802(identical protein binding)//GO:0003714(transcription corepressor activity)//GO:0046872(metal ion binding)//GO:0005515(protein binding)//GO:0003677(DNA binding)	GO:0051101(regulation of DNA binding)//GO:0006351(transcription, DNA-templated)//GO:0045599(negative regulation of fat cell differentiation)//GO:0006091(generation of precursor metabolites and energy)//GO:0045892(negative regulation of transcription, DNA-templated)//GO:0045444(fat cell differentiation)
chr19	5830621	5831240	diffreps_peak_17777	8.40917	619	ENST00000524754	FUT6	3.40649	3.89786e-09	7.74293e-08	down	2528	FCT3A|FT1A|Fuc-TVI|FucT-VI	MIM:136836|HGNC:HGNC:4017|Ensembl:ENSG00000156413|HPRD:00651|Vega:OTTHUMG00000167335	fucosyltransferase 6	hsa00601(Glycosphingolipid biosynthesis - lacto and neolacto series)//	GO:0016020(membrane)//GO:0016021(integral component of membrane)//GO:0070062(extracellular exosome)//GO:0005794(Golgi apparatus)//GO:0032580(Golgi cisterna membrane)	GO:0008417(fucosyltransferase activity)//GO:0017060(3-galactosyl-N-acetylglucosaminide 4-alpha-L-fucosyltransferase activity)//GO:0046920(alpha-(1->3)-fucosyltransferase activity)	GO:0042355(L-fucose catabolic process)//GO:0036065(fucosylation)//GO:0006486(protein glycosylation)
chr11	89059741	89060044	diffreps_peak_7209	9.81943	303	NM_001143837	NOX4	2.62818	1.51556e-10	7.04034e-09	down	50507	KOX|KOX-1|RENOX	MIM:605261|HGNC:HGNC:7891|Ensembl:ENSG00000086991|HPRD:09243|Vega:OTTHUMG00000167298	NADPH oxidase 4		GO:0016021(integral component of membrane)//GO:0048471(perinuclear region of cytoplasm)//GO:0001725(stress fiber)//GO:0043020(NADPH oxidase complex)//GO:0005789(endoplasmic reticulum membrane)//GO:0005739(mitochondrion)//GO:0016324(apical plasma membrane)//GO:0005730(nucleolus)//GO:0005925(focal adhesion)	GO:0072341(modified amino acid binding)//GO:0020037(heme binding)//GO:0019826(oxygen sensor activity)//GO:0016491(oxidoreductase activity)//GO:0009055(electron carrier activity)//GO:0000166(nucleotide binding)//GO:0016174(NAD(P)H oxidase activity)//GO:0016175(superoxide-generating NADPH oxidase activity)//GO:0050660(flavin adenine dinucleotide binding)//GO:0005515(protein binding)	GO:0072593(reactive oxygen species metabolic process)//GO:0055007(cardiac muscle cell differentiation)//GO:0071320(cellular response to cAMP)//GO:0008285(negative regulation of cell proliferation)//GO:0050667(homocysteine metabolic process)//GO:0042554(superoxide anion generation)//GO:0000902(cell morphogenesis)//GO:0006801(superoxide metabolic process)//GO:0043065(positive regulation of apoptoti…
chr2	73161281	73161500	diffreps_peak_19868	8.69771	219	NM_004097	EMX1	9.30215	2.00579e-09	4.61243e-08	down	2016	-	MIM:600034|HGNC:HGNC:3340|Ensembl:ENSG00000135638|HPRD:08963|Vega:OTTHUMG00000129778	empty spiracles homeobox 1		GO:0005634(nucleus)//GO:0005737(cytoplasm)	GO:0043565(sequence-specific DNA binding)//GO:0005515(protein binding)//GO:0003677(DNA binding)	GO:0060563(neuroepithelial cell differentiation)//GO:0070445(regulation of oligodendrocyte progenitor proliferation)//GO:0048872(homeostasis of number of cells)//GO:0042493(response to drug)//GO:0048854(brain morphogenesis)//GO:0009791(post-embryonic development)//GO:0021895(cerebral cortex neuron differentiation)//GO:1990138(neuron projection extension)//GO:0001701(in utero embryonic development…
chr3	24160921	24161200	diffreps_peak_24987	8.5317	279	NM_000461	THRB	6.68791	2.93967e-09	6.19454e-08	down	7068	C-ERBA-2|C-ERBA-BETA|ERBA2|GRTH|NR1A2|PRTH|THR1|THRB1|THRB2	MIM:190160|HGNC:HGNC:11799|Ensembl:ENSG00000151090|HPRD:07521|Vega:OTTHUMG00000130478	thyroid hormone receptor, beta	hsa04080(Neuroactive ligand-receptor interaction)//hsa04919(Thyroid hormone signaling pathway)	GO:0005654(nucleoplasm)//GO:0005634(nucleus)//GO:0070062(extracellular exosome)//GO:0000790(nuclear chromatin)	GO:0070324(thyroid hormone binding)//GO:0008270(zinc ion binding)//GO:0019899(enzyme binding)//GO:0003700(transcription factor activity, sequence-specific DNA binding)//GO:0043565(sequence-specific DNA binding)//GO:0003707(steroid hormone receptor activity)//GO:0003677(DNA binding)//GO:0031490(chromatin DNA binding)//GO:0003714(transcription corepressor activity)//GO:0005515(protein binding)//GO:…	GO:0043401(steroid hormone mediated signaling pathway)//GO:0030522(intracellular receptor signaling pathway)//GO:0007621(negative regulation of female receptivity)//GO:0060509(Type I pneumocyte differentiation)//GO:0010467(gene expression)//GO:0006351(transcription, DNA-templated)//GO:0008016(regulation of heart contraction)//GO:0009887(organ morphogenesis)//GO:0006367(transcription initiation fr…
chr2	227871681	227872304	diffreps_peak_22115	5.22506	623	NM_000092	COL4A4	3.49134	5.95586e-06	5.19592e-05	down	1286	CA44	MIM:120131|HGNC:HGNC:2206|Ensembl:ENSG00000081052|HPRD:00360|Vega:OTTHUMG00000149892	collagen type IV alpha 4	hsa04151(PI3K-Akt signaling pathway)//hsa04510(Focal adhesion)//hsa04512(ECM-receptor interaction)//	GO:0005605(basal lamina)//GO:0005587(collagen type IV trimer)//GO:0005788(endoplasmic reticulum lumen)//GO:0005576(extracellular region)	GO:0005201(extracellular matrix structural constituent)	GO:0030574(collagen catabolic process)//GO:0007411(axon guidance)//GO:0032836(glomerular basement membrane development)//GO:0022617(extracellular matrix disassembly)//GO:0030198(extracellular matrix organization)
chr11	75316681	75317049	diffreps_peak_6949	10.1301	368	NM_207577	MAP6	5.6071	7.41104e-11	4.40196e-09	down	4135	MAP6-N|MTAP6|N-STOP|STOP	MIM:601783|HGNC:HGNC:6868|Ensembl:ENSG00000171533|HPRD:15989|Vega:OTTHUMG00000165343	microtubule associated protein 6		GO:0048471(perinuclear region of cytoplasm)//GO:0005794(Golgi apparatus)//GO:0005874(microtubule)	GO:0008017(microtubule binding)//GO:0005516(calmodulin binding)//GO:0005515(protein binding)	GO:0006810(transport)//GO:0032418(lysosome localization)//GO:0000226(microtubule cytoskeleton organization)//GO:0048813(dendrite morphogenesis)
chr17	53344951	53345447	diffreps_peak_16293	8.10853	496	ENST00000575345	HLF	3.73463	7.78885e-09	1.34186e-07	down	3131	-	MIM:142385|HGNC:HGNC:4977|Ensembl:ENSG00000108924|HPRD:00797|Vega:OTTHUMG00000177840	hepatic leukemia factor		GO:0005634(nucleus)	GO:0043565(sequence-specific DNA binding)//GO:0003690(double-stranded DNA binding)//GO:0003677(DNA binding)//GO:0003700(transcription factor activity, sequence-specific DNA binding)	GO:0035914(skeletal muscle cell differentiation)//GO:0006366(transcription from RNA polymerase II promoter)//GO:0007275(multicellular organism development)//GO:0006355(regulation of transcription, DNA-templated)//GO:0048511(rhythmic process)
chr6	39159161	39159531	diffreps_peak_34245	9.04162	370	NM_003740	KCNK5	2.64444	9.08607e-10	2.54055e-08	down	8645	K2p5.1|KCNK5b|TASK-2|TASK2	MIM:603493|HGNC:HGNC:6280|Ensembl:ENSG00000164626|HPRD:04604|Vega:OTTHUMG00000014642	potassium two pore domain channel subfamily K member 5	hsa04742(Taste transduction)//hsa04974(Protein digestion and absorption)	GO:0005887(integral component of plasma membrane)	GO:0005267(potassium channel activity)//GO:0005249(voltage-gated potassium channel activity)//GO:0022841(potassium ion leak channel activity)	GO:0007588(excretion)//GO:0006813(potassium ion transport)//GO:0034765(regulation of ion transmembrane transport)//GO:0071805(potassium ion transmembrane transport)//GO:0030322(stabilization of membrane potential)
chr14	24878701	24879000	diffreps_peak_11372	8.79823	299	NM_025081	NYNRIN	2.07614	1.59135e-09	3.865e-08	down	57523	CGIN1|KIAA1305	HGNC:HGNC:20165|Ensembl:ENSG00000205978|Vega:OTTHUMG00000171314	NYN domain and retroviral integrase containing		GO:0016021(integral component of membrane)//GO:0005575(cellular_component)	GO:0003674(molecular_function)//GO:0003676(nucleic acid binding)	GO:0015074(DNA integration)//GO:0008150(biological_process)
chrY	15447561	15448020	diffreps_peak_44967	8.16311	459	NM_007125	UTY	2.17561	6.86901e-09	1.21257e-07	down	7404	KDM6AL|UTY1	MIM:400009|HGNC:HGNC:12638|Ensembl:ENSG00000183878|HPRD:02451|Vega:OTTHUMG00000036319	ubiquitously transcribed tetratricopeptide repeat containing, Y-linked	hsa05202(Transcriptional misregulation in cancer)	GO:0043234(protein complex)//GO:0005634(nucleus)	GO:0003682(chromatin binding)//GO:0071558(histone demethylase activity (H3-K27 specific))//GO:0000978(RNA polymerase II core promoter proximal region sequence-specific DNA binding)//GO:0051213(dioxygenase activity)//GO:0046872(metal ion binding)//GO:0051864(histone demethylase activity (H3-K36 specific))	GO:0055114(oxidation-reduction process)//GO:0071557(histone H3-K27 demethylation)//GO:0060070(canonical Wnt signaling pathway)//GO:0045184(establishment of protein localization)//GO:0003007(heart morphogenesis)//GO:0070544(histone H3-K36 demethylation)//GO:0001701(in utero embryonic development)//GO:0010468(regulation of gene expression)//GO:0048568(embryonic organ development)//GO:0031935(regula…
chr6	161770281	161770520	diffreps_peak_36068	5.42422	239	NM_004562	PARK2	4.07229	3.76516e-06	3.40148e-05	down	5071	AR-JP|LPRS2|PDJ|PRKN	MIM:602544|HGNC:HGNC:8607|Ensembl:ENSG00000185345|HPRD:03967|Vega:OTTHUMG00000015970	parkin RBR E3 ubiquitin protein ligase	hsa04120(Ubiquitin mediated proteolysis)//hsa04141(Protein processing in endoplasmic reticulum)//hsa05012(Parkinson's disease)	GO:0098793(presynapse)//GO:0043005(neuron projection)//GO:0048471(perinuclear region of cytoplasm)//GO:0005794(Golgi apparatus)//GO:0005829(cytosol)//GO:0016235(aggresome)//GO:0005739(mitochondrion)//GO:0019005(SCF ubiquitin ligase complex)//GO:0071797(LUBAC complex)//GO:0005783(endoplasmic reticulum)//GO:0005634(nucleus)//GO:1990452(Parkin-FBXW7-Cul1 ubiquitin ligase complex)//GO:0097413(Lewy bo…	GO:0019900(kinase binding)//GO:0042826(histone deacetylase binding)//GO:0003700(transcription factor activity, sequence-specific DNA binding)//GO:1904264(ubiquitin protein ligase activity involved in ERAD pathway)//GO:0008270(zinc ion binding)//GO:1990381(ubiquitin-specific protease binding)//GO:0031625(ubiquitin protein ligase binding)//GO:0004842(ubiquitin-protein transferase activity)//GO:0097…	GO:0042417(dopamine metabolic process)//GO:0043123(positive regulation of I-kappaB kinase/NF-kappaB signaling)//GO:1903202(negative regulation of oxidative stress-induced cell death)//GO:1901800(positive regulation of proteasomal protein catabolic process)//GO:0000422(mitophagy)//GO:0010629(negative regulation of gene expression)//GO:0055069(zinc ion homeostasis)//GO:2000378(negative regulation o…
chr3	153840241	153840864	diffreps_peak_27113	8.33589	623	NM_015595	ARHGEF26	8.23797	4.61439e-09	8.84418e-08	down	26084	CSGEF|HMFN1864|SGEF	HGNC:HGNC:24490|Ensembl:ENSG00000114790|HPRD:11554|Vega:OTTHUMG00000159098	Rho guanine nucleotide exchange factor 26	hsa05100(Bacterial invasion of epithelial cells)	GO:0001726(ruffle)	GO:0005089(Rho guanyl-nucleotide exchange factor activity)	GO:0097178(ruffle assembly)//GO:0001886(endothelial cell morphogenesis)//GO:0035023(regulation of Rho protein signal transduction)//GO:0043547(positive regulation of GTPase activity)
chr6	31796941	31797600	diffreps_peak_34125	5.48929	659	NM_005346	HSPA1B	2.6136	3.24126e-06	2.96299e-05	down	3304	HSP70-1B|HSP70-2|HSP70.2	MIM:603012|HGNC:HGNC:5233|Ensembl:ENSG00000204388|HPRD:06784|Vega:OTTHUMG00000031202	heat shock protein family A (Hsp70) member 1B	hsa03040(Spliceosome)//hsa04010(MAPK signaling pathway)//hsa04141(Protein processing in endoplasmic reticulum)//hsa04144(Endocytosis)//	GO:0005737(cytoplasm)//GO:0048471(perinuclear region of cytoplasm)//GO:0005829(cytosol)//GO:0005814(centriole)//GO:0016234(inclusion body)//GO:0005654(nucleoplasm)//GO:0072562(blood microparticle)//GO:0005925(focal adhesion)//GO:0000151(ubiquitin ligase complex)	GO:0044183(protein binding involved in protein folding)//GO:0042826(histone deacetylase binding)//GO:0031625(ubiquitin protein ligase binding)//GO:0051082(unfolded protein binding)//GO:0005524(ATP binding)//GO:0019899(enzyme binding)//GO:0001618(virus receptor activity)//GO:0031072(heat shock protein binding)//GO:0055131(C3HC4-type RING finger domain binding)//GO:0016887(ATPase activity)//GO:0001…	GO:1903265(positive regulation of tumor necrosis factor-mediated signaling pathway)//GO:0010941(regulation of cell death)//GO:1900034(regulation of cellular response to heat)//GO:0070434(positive regulation of nucleotide-binding oligomerization domain containing 2 signaling pathway)//GO:0010628(positive regulation of gene expression)//GO:2001240(negative regulation of extrinsic apoptotic signalin…
chr8	35648061	35648360	diffreps_peak_39498	8.17557	299	NM_080872	UNC5D	7.2114	6.67474e-09	1.1848e-07	down	137970	PRO34692|Unc5h4	MIM:616466|HGNC:HGNC:18634|Ensembl:ENSG00000156687|HPRD:11661|Vega:OTTHUMG00000157145	unc-5 netrin receptor D	hsa04360(Axon guidance)	GO:0016021(integral component of membrane)//GO:0005886(plasma membrane)//GO:0009986(cell surface)		GO:0007411(axon guidance)//GO:0098609(cell-cell adhesion)//GO:0021859(pyramidal neuron differentiation)//GO:2001222(regulation of neuron migration)//GO:0006915(apoptotic process)//GO:0007165(signal transduction)
chr14	62207472	62207906	diffreps_peak_12036	6.7593	434	NM_001530	HIF1A	3.02516	1.74058e-07	2.00415e-06	down	3091	HIF-1-alpha|HIF-1A|HIF-1alpha|HIF1|HIF1-ALPHA|MOP1|PASD8|bHLHe78	MIM:603348|HGNC:HGNC:4910|Ensembl:ENSG00000100644|HPRD:04517|Vega:OTTHUMG00000140344	hypoxia inducible factor 1 alpha subunit	hsa04066(HIF-1 signaling pathway)//hsa04150(mTOR signaling pathway)//hsa04919(Thyroid hormone signaling pathway)//hsa05200(Pathways in cancer)//hsa05205(Proteoglycans in cancer)//hsa05211(Renal cell carcinoma)//hsa05230(Central carbon metabolism in cancer)//hsa05231(Choline metabolism in cancer)	GO:0031514(motile cilium)//GO:0030424(axon)//GO:0005829(cytosol)//GO:0005667(transcription factor complex)//GO:0016607(nuclear speck)//GO:0090575(RNA polymerase II transcription factor complex)//GO:0005654(nucleoplasm)//GO:0005634(nucleus)//GO:0005737(cytoplasm)	GO:0000989(transcription factor activity, transcription factor binding)//GO:0035035(histone acetyltransferase binding)//GO:0031625(ubiquitin protein ligase binding)//GO:0032403(protein complex binding)//GO:0003700(transcription factor activity, sequence-specific DNA binding)//GO:0019901(protein kinase binding)//GO:0035257(nuclear hormone receptor binding)//GO:0019899(enzyme binding)//GO:0042826(h…	GO:0070301(cellular response to hydrogen peroxide)//GO:1902895(positive regulation of pri-miRNA transcription from RNA polymerase II promoter)//GO:0097411(hypoxia-inducible factor-1alpha signaling pathway)//GO:0071407(cellular response to organic cyclic compound)//GO:0045766(positive regulation of angiogenesis)//GO:2000378(negative regulation of reactive oxygen species metabolic process)//GO:0043…
chr15	88419987	88420220	diffreps_peak_13974	12.0452	233	NM_002530	NTRK3	6.80149	9.01121e-13	5.40303e-10	down	4916	GP145-TrkC|TRKC|gp145(trkC)	MIM:191316|HGNC:HGNC:8033|Ensembl:ENSG00000140538|HPRD:01870|Vega:OTTHUMG00000148677	neurotrophic tyrosine kinase, receptor, type 3	hsa04722(Neurotrophin signaling pathway)//hsa05230(Central carbon metabolism in cancer)	GO:0016020(membrane)//GO:0016021(integral component of membrane)//GO:0005887(integral component of plasma membrane)//GO:0043235(receptor complex)//GO:0005737(cytoplasm)	GO:0005524(ATP binding)//GO:0005004(GPI-linked ephrin receptor activity)//GO:0005030(neurotrophin receptor activity)//GO:0043121(neurotrophin binding)//GO:0004714(transmembrane receptor protein tyrosine kinase activity)//GO:0005515(protein binding)//GO:0002039(p53 binding)	GO:0007169(transmembrane receptor protein tyrosine kinase signaling pathway)//GO:0048013(ephrin receptor signaling pathway)//GO:0010628(positive regulation of gene expression)//GO:0060548(negative regulation of cell death)//GO:0019056(modulation by virus of host transcription)//GO:0038179(neurotrophin signaling pathway)//GO:0090102(cochlea development)//GO:0007623(circadian rhythm)//GO:0048691(po…
chr19	53741401	53741810	diffreps_peak_18919	11.7911	409	NM_182609	ZNF677	8.61454	1.61756e-12	6.45838e-10	down	342926	-	HGNC:HGNC:28730|Ensembl:ENSG00000197928|HPRD:14658|Vega:OTTHUMG00000182890	zinc finger protein 677		GO:0005622(intracellular)//GO:0005634(nucleus)	GO:0003676(nucleic acid binding)//GO:0046872(metal ion binding)//GO:0003677(DNA binding)//GO:0003700(transcription factor activity, sequence-specific DNA binding)	GO:0006351(transcription, DNA-templated)//GO:0006355(regulation of transcription, DNA-templated)
chr2	157181901	157182512	diffreps_peak_20933	5.97766	611	NM_006186	NR4A2	3.91356	1.05279e-06	1.05191e-05	down	4929	HZF-3|NOT|NURR1|RNR1|TINUR	MIM:601828|HGNC:HGNC:7981|Ensembl:ENSG00000153234|HPRD:03493|Vega:OTTHUMG00000131950	nuclear receptor subfamily 4 group A member 2		GO:0005654(nucleoplasm)//GO:0005634(nucleus)//GO:0005737(cytoplasm)	GO:0008270(zinc ion binding)//GO:0008013(beta-catenin binding)//GO:0043565(sequence-specific DNA binding)//GO:0003707(steroid hormone receptor activity)//GO:0004879(RNA polymerase II transcription factor activity, ligand-activated sequence-specific DNA binding)//GO:0003677(DNA binding)//GO:0046982(protein heterodimerization activity)//GO:0001077(transcriptional activator activity, RNA polymerase …	GO:0071542(dopaminergic neuron differentiation)//GO:0021952(central nervous system projection neuron axonogenesis)//GO:0000122(negative regulation of transcription from RNA polymerase II promoter)//GO:1904948(midbrain dopaminergic neuron differentiation)//GO:0001975(response to amphetamine)//GO:0071376(cellular response to corticotropin-releasing hormone stimulus)//GO:0045444(fat cell differentia…
chr14	67648121	67648525	diffreps_peak_12166	7.99492	404	NM_020806	GPHN	2.22977	1.01176e-08	1.66091e-07	down	10243	GEPH|GPH|GPHRYN|HKPX1|MOCODC	MIM:603930|HGNC:HGNC:15465|Ensembl:ENSG00000171723|HPRD:04893|Vega:OTTHUMG00000029785	gephyrin	hsa04727(GABAergic synapse)	GO:0005886(plasma membrane)//GO:0030054(cell junction)//GO:0005856(cytoskeleton)//GO:0005737(cytoplasm)//GO:0045211(postsynaptic membrane)	GO:0005524(ATP binding)//GO:0061599(molybdopterin molybdotransferase activity)//GO:0046872(metal ion binding)//GO:0005515(protein binding)//GO:0061598(molybdopterin adenylyltransferase activity)	GO:0072579(glycine receptor clustering)//GO:0044281(small molecule metabolic process)//GO:0018315(molybdenum incorporation into molybdenum-molybdopterin complex)//GO:0007529(establishment of synaptic specificity at neuromuscular junction)//GO:0006777(Mo-molybdopterin cofactor biosynthetic process)//GO:0032324(molybdopterin cofactor biosynthetic process)//GO:0006767(water-soluble vitamin metabolic…
chr2	40342241	40342460	diffreps_peak_19569	10.5083	219	NM_021097	SLC8A1	2.3166	3.10222e-11	2.60593e-09	down	6546	NCX1	MIM:182305|HGNC:HGNC:11068|HPRD:01659	solute carrier family 8 member A1	hsa04020(Calcium signaling pathway)//hsa04022(cGMP-PKG signaling pathway)//hsa04260(Cardiac muscle contraction)//hsa04261(Adrenergic signaling in cardiomyocytes)//hsa04740(Olfactory transduction)//hsa04961(Endocrine and other factor-regulated calcium reabsorption)//hsa04974(Protein digestion and absorption)//hsa04978(Mineral absorption)//hsa05410(Hypertrophic cardiomyopathy (HCM))//hsa05412(Arrhy…	GO:0030018(Z disc)//GO:0005886(plasma membrane)//GO:0005887(integral component of plasma membrane)//GO:0005874(microtubule)//GO:0016020(membrane)//GO:0016021(integral component of membrane)//GO:0005829(cytosol)//GO:0016323(basolateral plasma membrane)//GO:0005739(mitochondrion)//GO:0042383(sarcolemma)//GO:0014704(intercalated disc)//GO:0030315(T-tubule)//GO:0043198(dendritic shaft)//GO:0043197(de…	GO:0005516(calmodulin binding)//GO:0005432(calcium:sodium antiporter activity)//GO:0030506(ankyrin binding)//GO:0044325(ion channel binding)//GO:0008092(cytoskeletal protein binding)//GO:0005515(protein binding)//GO:0005509(calcium ion binding)	GO:0055119(relaxation of cardiac muscle)//GO:0010649(regulation of cell communication by electrical coupling)//GO:0097369(sodium ion import)//GO:0070509(calcium ion import)//GO:0007154(cell communication)//GO:0051481(negative regulation of cytosolic calcium ion concentration)//GO:0002027(regulation of heart rate)//GO:0034614(cellular response to reactive oxygen species)//GO:0060401(cytosolic calc…
chr15	66995421	66995800	diffreps_peak_13591	7.93962	379	NM_005585	SMAD6	2.45461	1.14915e-08	1.84543e-07	down	4091	AOVD2|HsT17432|MADH6|MADH7	MIM:602931|HGNC:HGNC:6772|HPRD:04240	SMAD family member 6	hsa04350(TGF-beta signaling pathway)	GO:0043234(protein complex)//GO:0005667(transcription factor complex)//GO:0005634(nucleus)//GO:0005737(cytoplasm)//GO:0005829(cytosol)	GO:0044212(transcription regulatory region DNA binding)//GO:0000978(RNA polymerase II core promoter proximal region sequence-specific DNA binding)//GO:0031625(ubiquitin protein ligase binding)//GO:0003700(transcription factor activity, sequence-specific DNA binding)//GO:0070411(I-SMAD binding)//GO:0070698(type I activin receptor binding)//GO:0003682(chromatin binding)//GO:0030617(transforming gro…	GO:0030509(BMP signaling pathway)//GO:0003170(heart valve development)//GO:0030514(negative regulation of BMP signaling pathway)//GO:0034616(response to laminar fluid shear stress)//GO:0031589(cell-substrate adhesion)//GO:0006351(transcription, DNA-templated)//GO:0030512(negative regulation of transforming growth factor beta receptor signaling pathway)//GO:0060394(negative regulation of pathway-r…
chr19	47844781	47845272	diffreps_peak_18745	6.30227	491	NM_018485	C5AR2	2.18215	4.98577e-07	5.26381e-06	down	27202	C5L2|GPF77|GPR77	MIM:609949|HGNC:HGNC:4527|Ensembl:ENSG00000134830|HPRD:17072|Vega:OTTHUMG00000183505	complement component 5a receptor 2		GO:0005886(plasma membrane)//GO:0009925(basal plasma membrane)//GO:0045177(apical part of cell)//GO:0016021(integral component of membrane)	GO:0004944(C5a anaphylatoxin receptor activity)//GO:0005515(protein binding)	GO:2000482(regulation of interleukin-8 secretion)//GO:1900165(negative regulation of interleukin-6 secretion)//GO:0007186(G-protein coupled receptor signaling pathway)//GO:0090024(negative regulation of neutrophil chemotaxis)//GO:0006954(inflammatory response)//GO:0032720(negative regulation of tumor necrosis factor production)//GO:0070374(positive regulation of ERK1 and ERK2 cascade)//GO:0050679…
chr2	31489281	31489760	diffreps_peak_19420	7.19272	479	NM_014600	EHD3	3.30971	6.41624e-08	8.09816e-07	down	30845	PAST3	MIM:605891|HGNC:HGNC:3244|HPRD:16170	EH domain containing 3	hsa04144(Endocytosis)	GO:0030139(endocytic vesicle)//GO:0043209(myelin sheath)//GO:0055038(recycling endosome membrane)//GO:0010008(endosome membrane)//GO:0048471(perinuclear region of cytoplasm)//GO:0020018(ciliary pocket membrane)//GO:0005737(cytoplasm)//GO:0005622(intracellular)//GO:0005634(nucleus)//GO:0005925(focal adhesion)	GO:0005524(ATP binding)//GO:0003676(nucleic acid binding)//GO:0005515(protein binding)//GO:0005525(GTP binding)//GO:0005509(calcium ion binding)	GO:0032456(endocytic recycling)//GO:0051260(protein homooligomerization)//GO:0007596(blood coagulation)//GO:0086036(regulation of cardiac muscle cell membrane potential)//GO:0042384(cilium assembly)//GO:0072661(protein targeting to plasma membrane)
chr2	56093281	56093720	diffreps_peak_19743	10.2031	439	NM_001039348	EFEMP1	3.64498	6.26446e-11	3.96511e-09	down	2202	DHRD|DRAD|FBLN3|FBNL|FIBL-3|MLVT|MTLV|S1-5	MIM:601548|HGNC:HGNC:3218|Ensembl:ENSG00000115380|HPRD:03331|Vega:OTTHUMG00000129343	EGF containing fibulin-like extracellular matrix protein 1		GO:0005604(basement membrane)//GO:0070062(extracellular exosome)//GO:0005576(extracellular region)//GO:0005578(proteinaceous extracellular matrix)//GO:0031012(extracellular matrix)//GO:0005615(extracellular space)//GO:0005737(cytoplasm)	GO:0008083(growth factor activity)//GO:0005006(epidermal growth factor-activated receptor activity)//GO:0005515(protein binding)//GO:0005154(epidermal growth factor receptor binding)//GO:0005509(calcium ion binding)	GO:0008284(positive regulation of cell proliferation)//GO:0030198(extracellular matrix organization)//GO:0010977(negative regulation of neuron projection development)//GO:0032331(negative regulation of chondrocyte differentiation)//GO:0007173(epidermal growth factor receptor signaling pathway)//GO:0048050(post-embryonic eye morphogenesis)//GO:0018108(peptidyl-tyrosine phosphorylation)//GO:0007601…
chr20	57035581	57036280	diffreps_peak_23100	6.97178	699	NM_153360	APCDD1L	2.01692	1.06714e-07	1.28154e-06	down	164284	-	HGNC:HGNC:26892|Ensembl:ENSG00000198768|HPRD:08294|Vega:OTTHUMG00000032845	adenomatosis polyposis coli down-regulated 1-like		GO:0016021(integral component of membrane)
chr4	120528001	120528260	diffreps_peak_29813	10.2972	259	NM_001083	PDE5A	2.3167	5.04448e-11	3.49705e-09	down	8654	CGB-PDE|CN5A|PDE5	MIM:603310|HGNC:HGNC:8784|Ensembl:ENSG00000138735|HPRD:04497|Vega:OTTHUMG00000132971	phosphodiesterase 5A	hsa00230(Purine metabolism)//hsa04022(cGMP-PKG signaling pathway)	GO:0005575(cellular_component)//GO:0005829(cytosol)	GO:0047555(3',5'-cyclic-GMP phosphodiesterase activity)//GO:0046872(metal ion binding)//GO:0030553(cGMP binding)//GO:0004114(3',5'-cyclic-nucleotide phosphodiesterase activity)	GO:0046069(cGMP catabolic process)//GO:0055119(relaxation of cardiac muscle)//GO:0008152(metabolic process)//GO:0055118(negative regulation of cardiac muscle contraction)//GO:0007596(blood coagulation)//GO:0030823(regulation of cGMP metabolic process)//GO:0043406(positive regulation of MAP kinase activity)//GO:0010613(positive regulation of cardiac muscle hypertrophy)//GO:0060282(positive regulat…
chr3	185361526	185362040	diffreps_peak_27636	8.50537	514	NM_006548	IGF2BP2	3.59864	3.12345e-09	6.48817e-08	down	10644	IMP-2|IMP2|VICKZ2	MIM:608289|HGNC:HGNC:28867|Ensembl:ENSG00000073792|HPRD:10507|Vega:OTTHUMG00000074025	insulin like growth factor 2 mRNA binding protein 2		GO:0005634(nucleus)//GO:0005856(cytoskeleton)//GO:0005737(cytoplasm)//GO:0005829(cytosol)	GO:0003730(mRNA 3'-UTR binding)//GO:0003729(mRNA binding)//GO:0000166(nucleotide binding)//GO:0048027(mRNA 5'-UTR binding)//GO:0044822(poly(A) RNA binding)//GO:0005515(protein binding)//GO:0045182(translation regulator activity)	GO:0042035(regulation of cytokine biosynthetic process)//GO:0010467(gene expression)//GO:0009653(anatomical structure morphogenesis)//GO:0051028(mRNA transport)//GO:0017148(negative regulation of translation)
chr21	28216543	28216920	diffreps_peak_23502	6.59172	377	NM_006988	ADAMTS1	2.04369	2.56022e-07	2.85319e-06	down	9510	C3-C5|METH1	MIM:605174|HGNC:HGNC:217|Ensembl:ENSG00000154734|HPRD:05530|Vega:OTTHUMG00000078688	ADAM metallopeptidase with thrombospondin type 1 motif 1		GO:0005604(basement membrane)//GO:0016021(integral component of membrane)//GO:0031410(cytoplasmic vesicle)//GO:0005737(cytoplasm)	GO:0008237(metallopeptidase activity)//GO:0008270(zinc ion binding)//GO:0008201(heparin binding)//GO:0004222(metalloendopeptidase activity)	GO:0010976(positive regulation of neuron projection development)//GO:0060347(heart trabecula formation)//GO:0001542(ovulation from ovarian follicle)//GO:0071380(cellular response to prostaglandin E stimulus)//GO:0071374(cellular response to parathyroid hormone stimulus)//GO:0071305(cellular response to vitamin D)//GO:0007229(integrin-mediated signaling pathway)//GO:0008285(negative regulation of …
chr6	107954717	107955540	diffreps_peak_35103	9.91203	823	NM_018013	SOBP	2.06929	1.22454e-10	6.08903e-09	down	55084	JXC1|MRAMS	MIM:613667|HGNC:HGNC:29256|Ensembl:ENSG00000112320|HPRD:07650|Vega:OTTHUMG00000015312	sine oculis binding protein homolog		GO:0005634(nucleus)	GO:0046872(metal ion binding)//GO:0032184(SUMO polymer binding)	GO:0090102(cochlea development)//GO:0007605(sensory perception of sound)//GO:0007626(locomotory behavior)//GO:0042472(inner ear morphogenesis)//GO:0050890(cognition)
chr3	40231581	40231954	diffreps_peak_25246	11.2671	373	NM_015460	MYRIP	3.45822	5.40571e-12	1.05388e-09	down	25924	SLAC2-C|SLAC2C	MIM:611790|HGNC:HGNC:19156|Ensembl:ENSG00000170011|HPRD:14796|Vega:OTTHUMG00000131392	myosin VIIA and Rab interacting protein		GO:0031045(dense core granule)//GO:0015629(actin cytoskeleton)//GO:0030133(transport vesicle)//GO:0000145(exocyst)//GO:0001750(photoreceptor outer segment)//GO:0045202(synapse)//GO:0048471(perinuclear region of cytoplasm)//GO:0030667(secretory granule membrane)//GO:0042470(melanosome)//GO:0005622(intracellular)//GO:0016324(apical plasma membrane)	GO:0005515(protein binding)//GO:0017137(Rab GTPase binding)//GO:0008270(zinc ion binding)//GO:0003779(actin binding)//GO:0051018(protein kinase A binding)	GO:0032024(positive regulation of insulin secretion)//GO:0006886(intracellular protein transport)
chr3	49049961	49050300	diffreps_peak_25493	7.91389	339	NM_018031	WDR6	2.23315	1.2193e-08	1.93754e-07	down	11180	-	MIM:606031|HGNC:HGNC:12758|Ensembl:ENSG00000178252|HPRD:06912|Vega:OTTHUMG00000133546	WD repeat domain 6		GO:0043234(protein complex)//GO:0008180(COP9 signalosome)//GO:0005737(cytoplasm)	GO:0044822(poly(A) RNA binding)//GO:0005515(protein binding)//GO:0043560(insulin receptor substrate binding)	GO:0007050(cell cycle arrest)//GO:0010507(negative regulation of autophagy)//GO:0008285(negative regulation of cell proliferation)
chr7	132193101	132193460	diffreps_peak_38574	10.6116	359	NM_020911	PLXNA4	6.84965	2.44593e-11	2.26647e-09	down	91584	FAYV2820|PLEXA4|PLXNA4A|PLXNA4B|PRO34003	MIM:604280|HGNC:HGNC:9102|Ensembl:ENSG00000221866|HPRD:10901|Vega:OTTHUMG00000155108	plexin A4		GO:0005886(plasma membrane)//GO:0005887(integral component of plasma membrane)//GO:0002116(semaphorin receptor complex)	GO:0017154(semaphorin receptor activity)	GO:0021785(branchiomotor neuron axon guidance)//GO:0007411(axon guidance)//GO:0021644(vagus nerve morphogenesis)//GO:0071526(semaphorin-plexin signaling pathway)//GO:0021784(postganglionic parasympathetic fiber development)//GO:0048485(sympathetic nervous system development)//GO:0050923(regulation of negative chemotaxis)//GO:0021793(chemorepulsion of branchiomotor axon)//GO:1902287(semaphorin-ple…
chr5	132151021	132151340	diffreps_peak_32617	10.0799	319	NM_175873	SOWAHA	6.93256	8.31979e-11	4.73489e-09	down	134548	ANKRD43	HGNC:HGNC:27033|Ensembl:ENSG00000198944|HPRD:14059|Vega:OTTHUMG00000059844	sosondowah ankyrin repeat domain family member A
chr16	1270661	1271360	diffreps_peak_14327	10.1101	699	NM_021098	CACNA1H	2.49555	7.76147e-11	4.53629e-09	down	8912	CACNA1HB|Cav3.2|ECA6|EIG6	MIM:607904|HGNC:HGNC:1395|Ensembl:ENSG00000196557|HPRD:07442|Vega:OTTHUMG00000172992	calcium voltage-gated channel subunit alpha1 H	hsa04010(MAPK signaling pathway)//hsa04020(Calcium signaling pathway)//hsa04713(Circadian entrainment)//	GO:0005891(voltage-gated calcium channel complex)//GO:0016021(integral component of membrane)//GO:0042383(sarcolemma)//GO:0005901(caveola)	GO:0046872(metal ion binding)//GO:0008332(low voltage-gated calcium channel activity)//GO:0097110(scaffold protein binding)	GO:0070509(calcium ion import)//GO:0007517(muscle organ development)//GO:0007411(axon guidance)//GO:0086010(membrane depolarization during action potential)//GO:0034651(cortisol biosynthetic process)//GO:0034765(regulation of ion transmembrane transport)//GO:0070588(calcium ion transmembrane transport)//GO:0006936(muscle contraction)//GO:0035865(cellular response to potassium ion)//GO:0042391(reg…
chr7	131241018	131241220	diffreps_peak_38551	6.91131	202	NM_005397	PODXL	2.48307	1.22657e-07	1.45644e-06	down	5420	Gp200|PC|PCLP|PCLP-1	MIM:602632|HGNC:HGNC:9171|HPRD:04025	podocalyxin like		GO:0005886(plasma membrane)//GO:0005887(integral component of plasma membrane)//GO:0030027(lamellipodium)//GO:0001726(ruffle)//GO:0030175(filopodium)//GO:0043231(intracellular membrane-bounded organelle)//GO:0045121(membrane raft)//GO:0031528(microvillus membrane)//GO:0005737(cytoplasm)//GO:0070062(extracellular exosome)//GO:0044297(cell body)//GO:0036057(slit diaphragm)//GO:0005615(extracellular…	GO:0005515(protein binding)	GO:0007162(negative regulation of cell adhesion)//GO:0033634(positive regulation of cell-cell adhesion mediated by integrin)//GO:0022408(negative regulation of cell-cell adhesion)//GO:0007155(cell adhesion)//GO:0016477(cell migration)//GO:0022407(regulation of cell-cell adhesion)//GO:0072175(epithelial tube formation)//GO:0072015(glomerular visceral epithelial cell development)//GO:0030335(positi…
chr14	71137981	71138500	diffreps_peak_12219	10.3405	519	NM_015351	TTC9	2.4451	4.56566e-11	3.29957e-09	down	23508	TTC9A	MIM:610488|HGNC:HGNC:20267|Ensembl:ENSG00000133985|Vega:OTTHUMG00000172133	tetratricopeptide repeat domain 9		GO:0005789(endoplasmic reticulum membrane)	GO:0005528(FK506 binding)//GO:0003755(peptidyl-prolyl cis-trans isomerase activity)	GO:0061077(chaperone-mediated protein folding)//GO:0000413(protein peptidyl-prolyl isomerization)
chr13	76055405	76055800	diffreps_peak_10725	9.23571	395	NM_014832	TBC1D4	2.08174	5.81147e-10	1.81906e-08	down	9882	AS160|NIDDM5	MIM:612465|HGNC:HGNC:19165|Ensembl:ENSG00000136111|HPRD:18164|Vega:OTTHUMG00000017088	TBC1 domain family member 4	hsa04919(Thyroid hormone signaling pathway)//	GO:0070062(extracellular exosome)//GO:0030659(cytoplasmic vesicle membrane)//GO:0005737(cytoplasm)	GO:0005096(GTPase activator activity)	GO:0031339(negative regulation of vesicle fusion)//GO:0061024(membrane organization)//GO:0032869(cellular response to insulin stimulus)//GO:0016192(vesicle-mediated transport)//GO:0043547(positive regulation of GTPase activity)
chr7	77885086	77885580	diffreps_peak_37548	10.1479	494	ENST00000536571	MAGI2	9.31403	7.11327e-11	4.29662e-09	down	9863	ACVRIP1|AIP-1|AIP1|ARIP1|MAGI-2|SSCAM	MIM:606382|HGNC:HGNC:18957|Ensembl:ENSG00000187391|HPRD:16212|Vega:OTTHUMG00000130697	membrane associated guanylate kinase, WW and PDZ domain containing 2	hsa04015(Rap1 signaling pathway)//hsa04530(Tight junction)	GO:0005923(bicellular tight junction)//GO:0045202(synapse)//GO:0005886(plasma membrane)//GO:0048471(perinuclear region of cytoplasm)//GO:0030425(dendrite)//GO:0043234(protein complex)//GO:0005770(late endosome)//GO:0036057(slit diaphragm)//GO:0014069(postsynaptic density)//GO:0005634(nucleus)//GO:0005737(cytoplasm)	GO:0031697(beta-1 adrenergic receptor binding)//GO:0019902(phosphatase binding)//GO:0004871(signal transducer activity)//GO:0016301(kinase activity)//GO:0030159(receptor signaling complex scaffold activity)//GO:0070699(type II activin receptor binding)//GO:0032947(protein complex scaffold)//GO:0046332(SMAD binding)//GO:0005515(protein binding)	GO:1990090(cellular response to nerve growth factor stimulus)//GO:0010976(positive regulation of neuron projection development)//GO:0016482(cytoplasmic transport)//GO:0071850(mitotic cell cycle arrest)//GO:0043113(receptor clustering)//GO:0002092(positive regulation of receptor internalization)//GO:0003402(planar cell polarity pathway involved in axis elongation)//GO:0016310(phosphorylation)//GO:…
chr4	40811061	40811960	diffreps_peak_28536	7.80326	899	ENST00000316607	NSUN7	3.79305	1.57303e-08	2.39344e-07	down	79730	-	HGNC:HGNC:25857|Ensembl:ENSG00000179299|HPRD:07846|Vega:OTTHUMG00000128597	NOP2/Sun RNA methyltransferase family member 7			GO:0003723(RNA binding)//GO:0008168(methyltransferase activity)	GO:0030382(sperm mitochondrion organization)//GO:0030317(sperm motility)//GO:0032259(methylation)
chr3	3888121	3888380	diffreps_peak_24688	9.17958	259	NM_020873	LRRN1	4.19622	6.61325e-10	2.00508e-08	down	57633	FIGLER3|NLRR-1	HGNC:HGNC:20980|Ensembl:ENSG00000175928|HPRD:14320|Vega:OTTHUMG00000154934	leucine rich repeat neuronal 1		GO:0016021(integral component of membrane)		GO:0007409(axonogenesis)//GO:0051965(positive regulation of synapse assembly)
chr14	75746895	75747370	diffreps_peak_12306	7.98201	475	ENST00000555347	FOS	2.06043	1.04229e-08	1.70274e-07	down	2353	AP-1|C-FOS|p55	MIM:164810|HGNC:HGNC:3796|Ensembl:ENSG00000170345|HPRD:01275|Vega:OTTHUMG00000171774	FBJ murine osteosarcoma viral oncogene homolog	hsa04010(MAPK signaling pathway)//hsa04024(cAMP signaling pathway)//hsa04210(Apoptosis)//hsa04380(Osteoclast differentiation)//hsa04620(Toll-like receptor signaling pathway)//hsa04660(T cell receptor signaling pathway)//hsa04662(B cell receptor signaling pathway)//hsa04668(TNF signaling pathway)//hsa04713(Circadian entrainment)//hsa04725(Cholinergic synapse)//hsa04728(Dopaminergic synapse)//hsa04…	GO:0043005(neuron projection)//GO:0016020(membrane)//GO:0005829(cytosol)//GO:0005667(transcription factor complex)//GO:0005783(endoplasmic reticulum)//GO:0005654(nucleoplasm)//GO:0005634(nucleus)	GO:0003682(chromatin binding)//GO:0003700(transcription factor activity, sequence-specific DNA binding)//GO:0043565(sequence-specific DNA binding)//GO:0000979(RNA polymerase II core promoter sequence-specific DNA binding)//GO:0000978(RNA polymerase II core promoter proximal region sequence-specific DNA binding)//GO:0044212(transcription regulatory region DNA binding)//GO:0070412(R-SMAD binding)//…	GO:0034166(toll-like receptor 10 signaling pathway)//GO:0051412(response to corticosterone)//GO:0034614(cellular response to reactive oxygen species)//GO:0051591(response to cAMP)//GO:0034142(toll-like receptor 4 signaling pathway)//GO:1902895(positive regulation of pri-miRNA transcription from RNA polymerase II promoter)//GO:0009409(response to cold)//GO:0051403(stress-activated MAPK cascade)//G…
chr6	119345123	119345978	diffreps_peak_35264	5.22133	855	NM_024581	FAM184A	4.36024	6.00711e-06	5.23686e-05	down	79632	C6orf60	HGNC:HGNC:20991|Ensembl:ENSG00000111879|HPRD:09856|Vega:OTTHUMG00000015471	family with sequence similarity 184 member A		GO:0005615(extracellular space)	GO:0003674(molecular_function)//GO:0005515(protein binding)	GO:0008150(biological_process)
chr1	108024581	108024800	diffreps_peak_1737	8.61681	219	ENST00000370067	NTNG1	48.8	2.41651e-09	5.31886e-08	down	22854	Lmnt1	MIM:608818|HGNC:HGNC:23319|Ensembl:ENSG00000162631|HPRD:16389|Vega:OTTHUMG00000010965	netrin G1	hsa04360(Axon guidance)//hsa04514(Cell adhesion molecules (CAMs))	GO:0046658(anchored component of plasma membrane)	GO:0005515(protein binding)	GO:0007409(axonogenesis)
chr6	28056361	28057340	diffreps_peak_34043	7.36752	979	NM_003447	ZNF165	3.79419	4.29026e-08	5.65557e-07	down	7718	CT53|LD65|ZSCAN7	MIM:600834|HGNC:HGNC:12953|Ensembl:ENSG00000197279|HPRD:02903|Vega:OTTHUMG00000014505	zinc finger protein 165		GO:0005634(nucleus)	GO:0043565(sequence-specific DNA binding)//GO:0046872(metal ion binding)//GO:0005515(protein binding)//GO:0003700(transcription factor activity, sequence-specific DNA binding)	GO:0006351(transcription, DNA-templated)//GO:0006355(regulation of transcription, DNA-templated)
chr12	49390561	49390940	diffreps_peak_8638	5.71089	379	NM_015086	DDN	83.0549	1.94585e-06	1.85301e-05	down	23109	-	MIM:610588|HGNC:HGNC:24458|Ensembl:ENSG00000181418|HPRD:10294|Vega:OTTHUMG00000156183	dendrin		GO:0032591(dendritic spine membrane)//GO:0043204(perikaryon)//GO:0005789(endoplasmic reticulum membrane)//GO:0042995(cell projection)//GO:0005634(nucleus)//GO:0005737(cytoplasm)	GO:0005515(protein binding)//GO:0000978(RNA polymerase II core promoter proximal region sequence-specific DNA binding)//GO:0000982(transcription factor activity, RNA polymerase II core promoter proximal region sequence-specific binding)	GO:0045944(positive regulation of transcription from RNA polymerase II promoter)
chr18	24126691	24127580	diffreps_peak_16918	8.48019	889	NM_001142730	KCTD1	2.18718	3.30988e-09	6.79531e-08	down	284252	C18orf5|SENS	MIM:613420|HGNC:HGNC:18249|Ensembl:ENSG00000134504|HPRD:11059|Vega:OTTHUMG00000131947	potassium channel tetramerization domain containing 1		GO:0005634(nucleus)	GO:0003714(transcription corepressor activity)//GO:0008134(transcription factor binding)//GO:0005515(protein binding)	GO:0006351(transcription, DNA-templated)//GO:0045892(negative regulation of transcription, DNA-templated)//GO:0051260(protein homooligomerization)
chr4	153896481	153898200	diffreps_peak_30259	7.80809	1719	NM_033393	FHDC1	2.41347	1.55564e-08	2.37223e-07	down	85462	-	HGNC:HGNC:29363|Ensembl:ENSG00000137460|HPRD:13888|Vega:OTTHUMG00000161452	FH2 domain containing 1
chr12	81762889	81763184	diffreps_peak_9166	11.9848	295	ENST00000548670	PPFIA2	4.18136	1.03566e-12	5.66519e-10	down	8499	-	MIM:603143|HGNC:HGNC:9246|Ensembl:ENSG00000139220|HPRD:04392|Vega:OTTHUMG00000170181	PTPRF interacting protein alpha 2		GO:0070062(extracellular exosome)//GO:0009986(cell surface)//GO:0005829(cytosol)//GO:0045202(synapse)//GO:0048786(presynaptic active zone)//GO:0005737(cytoplasm)	GO:0005515(protein binding)//GO:0032403(protein complex binding)	GO:0014047(glutamate secretion)//GO:0007268(synaptic transmission)//GO:0007160(cell-matrix adhesion)//GO:0007269(neurotransmitter secretion)
chr4	153864079	153864360	diffreps_peak_30256	11.7199	281	ENST00000511601	FHDC1	4.1085	1.90611e-12	6.86261e-10	down	85462	-	HGNC:HGNC:29363|Ensembl:ENSG00000137460|HPRD:13888|Vega:OTTHUMG00000161452	FH2 domain containing 1
chr9	102590322	102590760	diffreps_peak_42181	9.01596	438	NM_006981	NR4A3	2.52145	9.6391e-10	2.65184e-08	down	8013	CHN|CSMF|MINOR|NOR1|TEC	MIM:600542|HGNC:HGNC:7982|Ensembl:ENSG00000119508|HPRD:02766|Vega:OTTHUMG00000021030	nuclear receptor subfamily 4 group A member 3	hsa05202(Transcriptional misregulation in cancer)	GO:0005654(nucleoplasm)//GO:0005667(transcription factor complex)//GO:0005634(nucleus)//GO:0042629(mast cell granule)	GO:0001223(transcription coactivator binding)//GO:0008270(zinc ion binding)//GO:0042803(protein homodimerization activity)//GO:0019901(protein kinase binding)//GO:0003707(steroid hormone receptor activity)//GO:0000978(RNA polymerase II core promoter proximal region sequence-specific DNA binding)//GO:0004887(thyroid hormone receptor activity)//GO:0035035(histone acetyltransferase binding)//GO:0001…	GO:0032765(positive regulation of mast cell cytokine production)//GO:0045333(cellular respiration)//GO:0048752(semicircular canal morphogenesis)//GO:0008150(biological_process)//GO:0071870(cellular response to catecholamine stimulus)//GO:0035726(common myeloid progenitor cell proliferation)//GO:2000505(regulation of energy homeostasis)//GO:0038097(positive regulation of mast cell activation by Fc…
chr11	9042541	9042744	diffreps_peak_5933	5.03462	203	NM_020974	SCUBE2	4.26829	9.23378e-06	7.77855e-05	down	57758	CEGB1|CEGF1|CEGP1	MIM:611747|HGNC:HGNC:30425|Ensembl:ENSG00000175356|HPRD:18030|Vega:OTTHUMG00000163880	signal peptide, CUB domain and EGF like domain containing 2		GO:0005576(extracellular region)	GO:0005509(calcium ion binding)
chr11	66130521	66130900	diffreps_peak_6743	8.58867	379	NM_001532	SLC29A2	2.28465	2.57831e-09	5.5971e-08	down	3177	DER12|ENT2|HNP36	MIM:602110|HGNC:HGNC:11004|Ensembl:ENSG00000174669|HPRD:03662|Vega:OTTHUMG00000169056	solute carrier family 29 member 2		GO:0016323(basolateral plasma membrane)//GO:0005730(nucleolus)//GO:0005886(plasma membrane)//GO:0005887(integral component of plasma membrane)//GO:0031965(nuclear membrane)	GO:0005337(nucleoside transmembrane transporter activity)	GO:0015858(nucleoside transport)//GO:0055085(transmembrane transport)//GO:0008283(cell proliferation)//GO:1901642(nucleoside transmembrane transport)//GO:0006139(nucleobase-containing compound metabolic process)
chr1	3328101	3328440	diffreps_peak_111	9.4122	339	NM_022114	PRDM16	42.8613	3.87081e-10	1.35437e-08	down	63976	CMD1LL|LVNC8|MEL1|PFM13	MIM:605557|HGNC:HGNC:14000|Ensembl:ENSG00000142611|HPRD:16122|Vega:OTTHUMG00000000581	PR domain 16		GO:0005634(nucleus)//GO:0017053(transcriptional repressor complex)//GO:0005829(cytosol)	GO:0003676(nucleic acid binding)//GO:0046332(SMAD binding)//GO:0043565(sequence-specific DNA binding)//GO:0033613(activating transcription factor binding)//GO:0046872(metal ion binding)//GO:0005515(protein binding)//GO:0003713(transcription coactivator activity)	GO:0006325(chromatin organization)//GO:0060021(palate development)//GO:0035019(somatic stem cell population maintenance)//GO:0043586(tongue development)//GO:0030853(negative regulation of granulocyte differentiation)//GO:0006351(transcription, DNA-templated)//GO:0030512(negative regulation of transforming growth factor beta receptor signaling pathway)//GO:0022008(neurogenesis)//GO:0045892(negativ…
chr3	56468378	56469175	diffreps_peak_25639	9.96911	797	NM_015576	ERC2	12.3488	1.07371e-10	5.59508e-09	down	26059	CAST|CAST1|ELKSL|SPBC110|Spc110	HGNC:HGNC:31922|Ensembl:ENSG00000187672|HPRD:10810|Vega:OTTHUMG00000158390	ELKS/RAB6-interacting/CAST family member 2		GO:0030054(cell junction)//GO:0030426(growth cone)//GO:0048786(presynaptic active zone)//GO:0042734(presynaptic membrane)//GO:0005856(cytoskeleton)//GO:0005737(cytoplasm)	GO:0005515(protein binding)
chr15	68595001	68595240	diffreps_peak_13638	6.45855	239	NM_001004439	ITGA11	2.48267	3.47894e-07	3.78201e-06	down	22801	HsT18964	MIM:604789|HGNC:HGNC:6136|Ensembl:ENSG00000137809|HPRD:05310|Vega:OTTHUMG00000172657	integrin subunit alpha 11	hsa04151(PI3K-Akt signaling pathway)//hsa04510(Focal adhesion)//hsa04512(ECM-receptor interaction)//hsa04810(Regulation of actin cytoskeleton)//hsa05410(Hypertrophic cardiomyopathy (HCM))//hsa05412(Arrhythmogenic right ventricular cardiomyopathy (ARVC))//hsa05414(Dilated cardiomyopathy)	GO:0016020(membrane)//GO:0005886(plasma membrane)//GO:0034681(integrin alpha11-beta1 complex)//GO:0008305(integrin complex)//GO:0005925(focal adhesion)	GO:0005518(collagen binding)//GO:0098639(collagen binding involved in cell-matrix adhesion)//GO:0046872(metal ion binding)//GO:0038064(collagen receptor activity)	GO:0007517(muscle organ development)//GO:0006929(substrate-dependent cell migration)//GO:0030198(extracellular matrix organization)//GO:0007155(cell adhesion)//GO:0001649(osteoblast differentiation)//GO:0038065(collagen-activated signaling pathway)//GO:0007229(integrin-mediated signaling pathway)//GO:0033627(cell adhesion mediated by integrin)//GO:0007160(cell-matrix adhesion)
chr12	86198481	86199720	diffreps_peak_9214	8.21555	1239	NM_005447	RASSF9	3.93214	6.08763e-09	1.10089e-07	down	9182	P-CIP1|PAMCI|PCIP1	MIM:610383|HGNC:HGNC:15739|HPRD:08826	Ras association domain family member 9		GO:0005768(endosome)//GO:0070062(extracellular exosome)//GO:0012510(trans-Golgi network transport vesicle membrane)//GO:0005829(cytosol)	GO:0005515(protein binding)//GO:0005215(transporter activity)	GO:0016197(endosomal transport)//GO:0006605(protein targeting)//GO:0007165(signal transduction)
chr17	46629388	46629740	diffreps_peak_16128	8.44533	352	NM_002146	HOXB3	2.71156	3.58652e-09	7.24704e-08	down	3213	HOX2|HOX2G|Hox-2.7	MIM:142966|HGNC:HGNC:5114|HPRD:00853	homeobox B3		GO:0005634(nucleus)	GO:0043565(sequence-specific DNA binding)//GO:0000979(RNA polymerase II core promoter sequence-specific DNA binding)//GO:0003677(DNA binding)//GO:0003700(transcription factor activity, sequence-specific DNA binding)	GO:0051216(cartilage development)//GO:0021546(rhombomere development)//GO:0060324(face development)//GO:0060216(definitive hemopoiesis)//GO:0006351(transcription, DNA-templated)//GO:0002244(hematopoietic progenitor cell differentiation)//GO:0009952(anterior/posterior pattern specification)//GO:0050767(regulation of neurogenesis)//GO:0021615(glossopharyngeal nerve morphogenesis)//GO:0000122(negati…
chr6	19837961	19838426	diffreps_peak_33831	5.75262	465	NM_001546	ID4	3.41456	1.76759e-06	1.69489e-05	down	3400	IDB4|bHLHb27	MIM:600581|HGNC:HGNC:5363|HPRD:08995	inhibitor of DNA binding 4, dominant negative helix-loop-helix protein	hsa04350(TGF-beta signaling pathway)//hsa04550(Signaling pathways regulating pluripotency of stem cells)	GO:0005634(nucleus)//GO:0005737(cytoplasm)	GO:0001085(RNA polymerase II transcription factor binding)//GO:0003714(transcription corepressor activity)//GO:0046983(protein dimerization activity)//GO:0005515(protein binding)	GO:0048715(negative regulation of oligodendrocyte differentiation)//GO:0045669(positive regulation of osteoblast differentiation)//GO:0008284(positive regulation of cell proliferation)//GO:0045599(negative regulation of fat cell differentiation)//GO:0007405(neuroblast proliferation)//GO:0006351(transcription, DNA-templated)//GO:0000082(G1/S transition of mitotic cell cycle)//GO:0045665(negative r…
chr16	8876241	8876460	diffreps_peak_14467	9.29072	219	NM_000663	ABAT	5.85339	5.12012e-10	1.65698e-08	down	18	GABA-AT|GABAT|NPD009	MIM:137150|HGNC:HGNC:23|Ensembl:ENSG00000183044|HPRD:00661|Vega:OTTHUMG00000048201	4-aminobutyrate aminotransferase	hsa00250(Alanine, aspartate and glutamate metabolism)//hsa00280(Valine, leucine and isoleucine degradation)//hsa00410(beta-Alanine metabolism)//hsa00640(Propanoate metabolism)//hsa00650(Butanoate metabolism)//	GO:0043005(neuron projection)//GO:0005739(mitochondrion)//GO:0005759(mitochondrial matrix)//GO:0032144(4-aminobutyrate transaminase complex)//GO:0070062(extracellular exosome)	GO:0047298((S)-3-amino-2-methylpropionate transaminase activity)//GO:0042803(protein homodimerization activity)//GO:0030170(pyridoxal phosphate binding)//GO:0032145(succinate-semialdehyde dehydrogenase binding)//GO:0003867(4-aminobutyrate transaminase activity)//GO:0008483(transaminase activity)//GO:0046872(metal ion binding)//GO:0051536(iron-sulfur cluster binding)	GO:0048148(behavioral response to cocaine)//GO:0008152(metabolic process)//GO:0031652(positive regulation of heat generation)//GO:0032024(positive regulation of insulin secretion)//GO:0070474(positive regulation of uterine smooth muscle contraction)//GO:0007269(neurotransmitter secretion)//GO:0014053(negative regulation of gamma-aminobutyric acid secretion)//GO:0007268(synaptic transmission)//GO:…
chr4	153864401	153864707	diffreps_peak_30257	11.3989	306	NM_033393	FHDC1	2.98125	3.99115e-12	9.16699e-10	down	85462	-	HGNC:HGNC:29363|Ensembl:ENSG00000137460|HPRD:13888|Vega:OTTHUMG00000161452	FH2 domain containing 1
chr14	33293181	33293540	diffreps_peak_11550	6.69465	359	NM_004274	AKAP6	2.05022	2.01997e-07	2.29582e-06	down	9472	ADAP100|ADAP6|AKAP100|PRKA6|mAKAP	MIM:604691|HGNC:HGNC:376|HPRD:05257	A-kinase anchoring protein 6		GO:0016529(sarcoplasmic reticulum)//GO:0048471(perinuclear region of cytoplasm)//GO:0005635(nuclear envelope)//GO:0005901(caveola)//GO:0031965(nuclear membrane)//GO:0014704(intercalated disc)//GO:0034704(calcium channel complex)//GO:0014701(junctional sarcoplasmic reticulum membrane)//GO:0030315(T-tubule)//GO:0005737(cytoplasm)	GO:0034237(protein kinase A regulatory subunit binding)//GO:0044325(ion channel binding)//GO:0008179(adenylate cyclase binding)//GO:0043495(protein anchor)//GO:0032947(protein complex scaffold)//GO:0005515(protein binding)//GO:0051018(protein kinase A binding)	GO:0010738(regulation of protein kinase A signaling)//GO:0010880(regulation of release of sequestered calcium ion into cytosol by sarcoplasmic reticulum)//GO:0061051(positive regulation of cell growth involved in cardiac muscle cell development)//GO:1902261(positive regulation of delayed rectifier potassium channel activity)//GO:0019933(cAMP-mediated signaling)//GO:0071320(cellular response to cA…
chr10	73847897	73848531	diffreps_peak_4797	6.23192	634	NM_001244950	SPOCK2	2.72086	5.86247e-07	6.11176e-06	down	9806	testican-2	MIM:607988|HGNC:HGNC:13564|Ensembl:ENSG00000107742|HPRD:12146|Vega:OTTHUMG00000018430	sparc/osteonectin, cwcv and kazal-like domains proteoglycan (testican) 2		GO:0005578(proteinaceous extracellular matrix)	GO:0050840(extracellular matrix binding)//GO:0005539(glycosaminoglycan binding)//GO:0005509(calcium ion binding)	GO:0007416(synapse assembly)//GO:0030198(extracellular matrix organization)//GO:0010811(positive regulation of cell-substrate adhesion)//GO:0019800(peptide cross-linking via chondroitin 4-sulfate glycosaminoglycan)//GO:0045595(regulation of cell differentiation)//GO:0007165(signal transduction)
chr12	115109521	115109980	diffreps_peak_9582	8.8683	459	NM_005996	TBX3	3.60721	1.35425e-09	3.41604e-08	down	6926	TBX3-ISO|UMS|XHL	MIM:601621|HGNC:HGNC:11602|Ensembl:ENSG00000135111|HPRD:03373|Vega:OTTHUMG00000169586	T-box 3	hsa04550(Signaling pathways regulating pluripotency of stem cells)	GO:0005634(nucleus)	GO:0001102(RNA polymerase II activating transcription factor binding)//GO:0003700(transcription factor activity, sequence-specific DNA binding)//GO:0043565(sequence-specific DNA binding)//GO:0000978(RNA polymerase II core promoter proximal region sequence-specific DNA binding)//GO:0001078(transcriptional repressor activity, RNA polymerase II core promoter proximal region sequence-specific binding…	GO:0060021(palate development)//GO:0043066(negative regulation of apoptotic process)//GO:0032275(luteinizing hormone secretion)//GO:0007569(cell aging)//GO:0090398(cellular senescence)//GO:0035136(forelimb morphogenesis)//GO:0060923(cardiac muscle cell fate commitment)//GO:0060412(ventricular septum morphogenesis)//GO:0000122(negative regulation of transcription from RNA polymerase II promoter)//…
chr4	10489761	10490980	diffreps_peak_28189	8.13134	1219	ENST00000515667	CLNK	15.0614	7.39026e-09	1.28532e-07	down	116449	MIST	MIM:611434|HGNC:HGNC:17438|Ensembl:ENSG00000109684|HPRD:14720	cytokine dependent hematopoietic cell linker		GO:0005622(intracellular)	GO:0005515(protein binding)//GO:0005070(SH3/SH2 adaptor activity)	GO:0006955(immune response)//GO:0035556(intracellular signal transduction)//GO:0007169(transmembrane receptor protein tyrosine kinase signaling pathway)//GO:0009967(positive regulation of signal transduction)
chr1	176525361	176526080	diffreps_peak_2682	5.74257	719	NM_020318	PAPPA2	27.4494	1.80898e-06	1.7316e-05	down	60676	PAPP-A2|PAPP-E|PAPPE|PLAC3	HGNC:HGNC:14615|Ensembl:ENSG00000116183|HPRD:10156|Vega:OTTHUMG00000035025	pappalysin 2		GO:0005622(intracellular)//GO:0070062(extracellular exosome)//GO:0005576(extracellular region)	GO:0008237(metallopeptidase activity)//GO:0008270(zinc ion binding)	GO:0006508(proteolysis)//GO:0044267(cellular protein metabolic process)//GO:0001558(regulation of cell growth)//GO:0060349(bone morphogenesis)
chr6	90638181	90638500	diffreps_peak_34910	7.90299	319	NM_021813	BACH2	5.39153	1.25028e-08	1.97908e-07	down	60468	BTBD25	MIM:605394|HGNC:HGNC:14078|Ensembl:ENSG00000112182|HPRD:12012|Vega:OTTHUMG00000015216	BTB domain and CNC homolog 2		GO:0005634(nucleus)//GO:0031463(Cul3-RING ubiquitin ligase complex)//GO:0005737(cytoplasm)	GO:0001206(transcriptional repressor activity, RNA polymerase II distal enhancer sequence-specific binding)//GO:0004842(ubiquitin-protein transferase activity)//GO:0000980(RNA polymerase II distal enhancer sequence-specific DNA binding)//GO:0003700(transcription factor activity, sequence-specific DNA binding)	GO:0006366(transcription from RNA polymerase II promoter)//GO:0016567(protein ubiquitination)//GO:0000122(negative regulation of transcription from RNA polymerase II promoter)
chr9	136430561	136431060	diffreps_peak_42710	8.28571	499	uc004cej.3	ADAMTSL2	3.54658	5.17948e-09	9.68359e-08	down	9719	GPHYSD1	MIM:612277|HGNC:HGNC:14631|Ensembl:ENSG00000197859|HPRD:11096|Vega:OTTHUMG00000131706	ADAMTS like 2		GO:0005578(proteinaceous extracellular matrix)	GO:0005515(protein binding)//GO:0008270(zinc ion binding)//GO:0004222(metalloendopeptidase activity)//GO:0050436(microfibril binding)	GO:0006508(proteolysis)//GO:0060481(lobar bronchus epithelium development)//GO:0030512(negative regulation of transforming growth factor beta receptor signaling pathway)//GO:0030198(extracellular matrix organization)
chrY	21867941	21868231	diffreps_peak_45063	5.19323	290	NM_004653	KDM5D	2.77537	6.40869e-06	5.54133e-05	down	8284	HY|HYA|JARID1D|SMCY	MIM:426000|HGNC:HGNC:11115|Ensembl:ENSG00000012817|HPRD:02464|Vega:OTTHUMG00000036508	lysine demethylase 5D		GO:0005575(cellular_component)//GO:0005654(nucleoplasm)//GO:0005634(nucleus)	GO:0016706(oxidoreductase activity, acting on paired donors, with incorporation or reduction of molecular oxygen, 2-oxoglutarate as one donor, and incorporation of one atom each of oxygen into both donors)//GO:0008270(zinc ion binding)//GO:0003677(DNA binding)//GO:0032453(histone demethylase activity (H3-K4 specific))	GO:0055114(oxidation-reduction process)//GO:0002457(T cell antigen processing and presentation)//GO:0034720(histone H3-K4 demethylation)//GO:0006325(chromatin organization)
chr12	15749601	15750100	diffreps_peak_8106	5.21084	499	NM_002848	PTPRO	24.242	6.1541e-06	5.35418e-05	down	5800	GLEPP1|NPHS6|PTP-OC|PTP-U2|PTPROT|PTPU2|R-PTP-O	MIM:600579|HGNC:HGNC:9678|Ensembl:ENSG00000151490|HPRD:02784|Vega:OTTHUMG00000168786	protein tyrosine phosphatase, receptor type O		GO:0005886(plasma membrane)//GO:0005887(integral component of plasma membrane)//GO:0016328(lateral plasma membrane)//GO:0030027(lamellipodium)//GO:0043005(neuron projection)//GO:0030424(axon)//GO:0016021(integral component of membrane)//GO:0070062(extracellular exosome)//GO:0030426(growth cone)//GO:0043197(dendritic spine)//GO:0016324(apical plasma membrane)	GO:0017147(Wnt-protein binding)//GO:0042803(protein homodimerization activity)//GO:0005001(transmembrane receptor protein tyrosine phosphatase activity)//GO:0016791(phosphatase activity)//GO:0005515(protein binding)//GO:0004725(protein tyrosine phosphatase activity)	GO:0000902(cell morphogenesis)//GO:0036060(slit diaphragm assembly)//GO:0003105(negative regulation of glomerular filtration)//GO:0010977(negative regulation of neuron projection development)//GO:0002548(monocyte chemotaxis)//GO:0010812(negative regulation of cell-substrate adhesion)//GO:0072112(glomerular visceral epithelial cell differentiation)//GO:0007411(axon guidance)//GO:0032835(glomerulus…
chr20	3146661	3147006	diffreps_peak_22466	8.0447	345	NM_001282533	LZTS3	2.30254	9.02185e-09	1.5112e-07	down	9762	PROSAPIP1	MIM:610484|Ensembl:ENSG00000088899|HPRD:11461|Vega:OTTHUMG00000031735	leucine zipper, putative tumor suppressor family member 3		GO:0014069(postsynaptic density)//GO:0030054(cell junction)//GO:0005856(cytoskeleton)//GO:0005737(cytoplasm)//GO:0045211(postsynaptic membrane)
chr14	33014821	33015200	diffreps_peak_11539	9.3906	379	NM_004274	AKAP6	2.38328	4.06819e-10	1.40322e-08	down	9472	ADAP100|ADAP6|AKAP100|PRKA6|mAKAP	MIM:604691|HGNC:HGNC:376|HPRD:05257	A-kinase anchoring protein 6		GO:0016529(sarcoplasmic reticulum)//GO:0048471(perinuclear region of cytoplasm)//GO:0005635(nuclear envelope)//GO:0005901(caveola)//GO:0031965(nuclear membrane)//GO:0014704(intercalated disc)//GO:0034704(calcium channel complex)//GO:0014701(junctional sarcoplasmic reticulum membrane)//GO:0030315(T-tubule)//GO:0005737(cytoplasm)	GO:0034237(protein kinase A regulatory subunit binding)//GO:0044325(ion channel binding)//GO:0008179(adenylate cyclase binding)//GO:0043495(protein anchor)//GO:0032947(protein complex scaffold)//GO:0005515(protein binding)//GO:0051018(protein kinase A binding)	GO:0010738(regulation of protein kinase A signaling)//GO:0010880(regulation of release of sequestered calcium ion into cytosol by sarcoplasmic reticulum)//GO:0061051(positive regulation of cell growth involved in cardiac muscle cell development)//GO:1902261(positive regulation of delayed rectifier potassium channel activity)//GO:0019933(cAMP-mediated signaling)//GO:0071320(cellular response to cA…
chr6	45879581	45879840	diffreps_peak_34325	8.66967	259	NM_001256023	CLIC5	5.43689	2.13959e-09	4.84671e-08	down	53405	DFNB102|DFNB103|MST130|MSTP130	MIM:607293|HGNC:HGNC:13517|Ensembl:ENSG00000112782|HPRD:06292|Vega:OTTHUMG00000014775	chloride intracellular channel 5		GO:0070062(extracellular exosome)//GO:0005938(cell cortex)//GO:0032420(stereocilium)//GO:0005815(microtubule organizing center)//GO:0015629(actin cytoskeleton)//GO:0005794(Golgi apparatus)//GO:0034707(chloride channel complex)//GO:0005634(nucleus)	GO:0005244(voltage-gated ion channel activity)//GO:0005515(protein binding)//GO:0005254(chloride channel activity)//GO:0004364(glutathione transferase activity)	GO:0006821(chloride transport)//GO:0060088(auditory receptor cell stereocilium organization)//GO:1902476(chloride transmembrane transport)//GO:0034765(regulation of ion transmembrane transport)//GO:0008104(protein localization)//GO:0007565(female pregnancy)//GO:0050885(neuromuscular process controlling balance)//GO:0006810(transport)//GO:0007605(sensory perception of sound)//GO:0002024(diet induc…
chr13	72440281	72440760	diffreps_peak_10691	9.1895	479	ENST00000305425	DACH1	12.1991	6.46396e-10	1.9688e-08	down	1602	DACH	MIM:603803|HGNC:HGNC:2663|Ensembl:ENSG00000276644|HPRD:16031|Vega:OTTHUMG00000017063	dachshund family transcription factor 1		GO:0005667(transcription factor complex)//GO:0005634(nucleus)//GO:0005737(cytoplasm)	GO:0005515(protein binding)//GO:0001075(transcription factor activity, RNA polymerase II core promoter sequence-specific binding involved in preinitiation complex assembly)//GO:0003677(DNA binding)//GO:0001078(transcriptional repressor activity, RNA polymerase II core promoter proximal region sequence-specific binding)	GO:0060244(negative regulation of cell proliferation involved in contact inhibition)//GO:0033262(regulation of nuclear cell cycle DNA replication)//GO:0030336(negative regulation of cell migration)//GO:0048147(negative regulation of fibroblast proliferation)//GO:0051123(RNA polymerase II transcriptional preinitiation complex assembly)//GO:0008283(cell proliferation)//GO:0007585(respiratory gaseou…
chr14	71197001	71197581	diffreps_peak_12220	8.41501	580	NM_033141	MAP3K9	2.32925	3.8458e-09	7.65908e-08	down	4293	MEKK9|MLK1|PRKE1	MIM:600136|HGNC:HGNC:6861|Ensembl:ENSG00000006432|HPRD:15965|Vega:OTTHUMG00000171249	mitogen-activated protein kinase kinase kinase 9		GO:0005622(intracellular)//GO:0005575(cellular_component)	GO:0004713(protein tyrosine kinase activity)//GO:0042803(protein homodimerization activity)//GO:0004672(protein kinase activity)//GO:0004709(MAP kinase kinase kinase activity)//GO:0004708(MAP kinase kinase activity)//GO:0004706(JUN kinase kinase kinase activity)//GO:0005524(ATP binding)//GO:0004674(protein serine/threonine kinase activity)//GO:0005515(protein binding)	GO:0007256(activation of JNKK activity)//GO:0007257(activation of JUN kinase activity)//GO:0018108(peptidyl-tyrosine phosphorylation)//GO:0043065(positive regulation of apoptotic process)//GO:0006468(protein phosphorylation)//GO:0006351(transcription, DNA-templated)//GO:0006355(regulation of transcription, DNA-templated)//GO:0046777(protein autophosphorylation)//GO:0000186(activation of MAPKK act…
chr17	8383427	8383636	diffreps_peak_15607	7.29386	209	NM_005964	MYH10	2.22795	5.08322e-08	6.58095e-07	down	4628	NMMHC-IIB|NMMHCB	MIM:160776|HGNC:HGNC:7568|Ensembl:ENSG00000133026|HPRD:01178|Vega:OTTHUMG00000108195	myosin, heavy chain 10, non-muscle	hsa04530(Tight junction)//hsa04810(Regulation of actin cytoskeleton)//hsa05132(Salmonella infection)	GO:0016460(myosin II complex)//GO:0001725(stress fiber)//GO:0005737(cytoplasm)//GO:0030027(lamellipodium)//GO:0015629(actin cytoskeleton)//GO:0030424(axon)//GO:0042641(actomyosin)//GO:0005819(spindle)//GO:0005739(mitochondrion)//GO:0030426(growth cone)//GO:0005634(nucleus)//GO:0043025(neuronal cell body)//GO:0097513(myosin II filament)//GO:0030496(midbody)//GO:0031594(neuromuscular junction)//GO:…	GO:0000146(microfilament motor activity)//GO:0005524(ATP binding)//GO:0003779(actin binding)//GO:0005516(calmodulin binding)//GO:0043531(ADP binding)//GO:0003774(motor activity)//GO:0030898(actin-dependent ATPase activity)//GO:0051015(actin filament binding)//GO:0005515(protein binding)	GO:0008152(metabolic process)//GO:0003279(cardiac septum development)//GO:0021680(cerebellar Purkinje cell layer development)//GO:0048013(ephrin receptor signaling pathway)//GO:0021592(fourth ventricle development)//GO:0035904(aorta development)//GO:0021670(lateral ventricle development)//GO:0055015(ventricular cardiac muscle cell development)//GO:0001701(in utero embryonic development)//GO:00069…
chr7	138391038	138391380	diffreps_peak_38636	5.36517	342	NM_020632	ATP6V0A4	182.04	4.31346e-06	3.86307e-05	down	50617	A4|ATP6N1B|ATP6N2|RDRTA2|RTA1C|RTADR|STV1|VPH1|VPP2	MIM:605239|HGNC:HGNC:866|Ensembl:ENSG00000105929|HPRD:05576|Vega:OTTHUMG00000157122	ATPase H+ transporting V0 subunit a4	hsa00190(Oxidative phosphorylation)//	GO:0016471(vacuolar proton-transporting V-type ATPase complex)//GO:0005768(endosome)//GO:0005886(plasma membrane)//GO:0070062(extracellular exosome)//GO:0045177(apical part of cell)//GO:0010008(endosome membrane)//GO:0000220(vacuolar proton-transporting V-type ATPase, V0 domain)//GO:0016021(integral component of membrane)//GO:0005765(lysosomal membrane)//GO:0031526(brush border membrane)//GO:0030…	GO:0005515(protein binding)//GO:0046961(proton-transporting ATPase activity, rotational mechanism)//GO:0051117(ATPase binding)	GO:0015986(ATP synthesis coupled proton transport)//GO:0015992(proton transport)//GO:0033572(transferrin transport)//GO:0006885(regulation of pH)//GO:0008286(insulin receptor signaling pathway)//GO:0007588(excretion)//GO:0001503(ossification)//GO:0045454(cell redox homeostasis)//GO:0006879(cellular iron ion homeostasis)//GO:0015991(ATP hydrolysis coupled proton transport)//GO:0007035(vacuolar aci…
chr7	6660752	6662140	diffreps_peak_36511	8.65407	1388	NM_017560	ZNF853	2.48308	2.21786e-09	4.97626e-08	down	54753	-	HGNC:HGNC:21767|Ensembl:ENSG00000236609|Vega:OTTHUMG00000151853	zinc finger protein 853			GO:0003676(nucleic acid binding)//GO:0046872(metal ion binding)
chr19	15989401	15989740	diffreps_peak_18091	9.84789	339	NM_001082	CYP4F2	25.6007	1.4194e-10	6.73399e-09	down	8529	CPF2	MIM:604426|HGNC:HGNC:2645|Ensembl:ENSG00000186115|HPRD:05112|Vega:OTTHUMG00000185995	cytochrome P450 family 4 subfamily F member 2	hsa00590(Arachidonic acid metabolism)//	GO:0016021(integral component of membrane)//GO:0005789(endoplasmic reticulum membrane)//GO:0016324(apical plasma membrane)//GO:0005737(cytoplasm)//GO:0043231(intracellular membrane-bounded organelle)	GO:0005506(iron ion binding)//GO:0052871(alpha-tocopherol omega-hydroxylase activity)//GO:0016709(oxidoreductase activity, acting on paired donors, with incorporation or reduction of molecular oxygen, NAD(P)H as one donor, and incorporation of one atom of oxygen)//GO:0050051(leukotriene-B4 20-monooxygenase activity)//GO:0016705(oxidoreductase activity, acting on paired donors, with incorporation …	GO:0006691(leukotriene metabolic process)//GO:0006690(icosanoid metabolic process)//GO:0055078(sodium ion homeostasis)//GO:0042360(vitamin E metabolic process)//GO:0003091(renal water homeostasis)//GO:0006805(xenobiotic metabolic process)//GO:0019369(arachidonic acid metabolic process)//GO:0042376(phylloquinone catabolic process)//GO:0042377(vitamin K catabolic process)//GO:0032305(positive regul…
chr6	19839440	19839660	diffreps_peak_33833	5.24438	220	NM_001546	ID4	4.04722	5.69662e-06	4.99084e-05	down	3400	IDB4|bHLHb27	MIM:600581|HGNC:HGNC:5363|HPRD:08995	inhibitor of DNA binding 4, dominant negative helix-loop-helix protein	hsa04350(TGF-beta signaling pathway)//hsa04550(Signaling pathways regulating pluripotency of stem cells)	GO:0005634(nucleus)//GO:0005737(cytoplasm)	GO:0001085(RNA polymerase II transcription factor binding)//GO:0003714(transcription corepressor activity)//GO:0046983(protein dimerization activity)//GO:0005515(protein binding)	GO:0048715(negative regulation of oligodendrocyte differentiation)//GO:0045669(positive regulation of osteoblast differentiation)//GO:0008284(positive regulation of cell proliferation)//GO:0045599(negative regulation of fat cell differentiation)//GO:0007405(neuroblast proliferation)//GO:0006351(transcription, DNA-templated)//GO:0000082(G1/S transition of mitotic cell cycle)//GO:0045665(negative r…
chr21	33373381	33373620	diffreps_peak_23549	7.32592	239	NM_014586	HUNK	2.31403	4.72145e-08	6.15795e-07	down	30811	-	MIM:606532|HGNC:HGNC:13326|Ensembl:ENSG00000142149|HPRD:09410|Vega:OTTHUMG00000085019	hormonally up-regulated Neu-associated kinase		GO:0005737(cytoplasm)	GO:0004672(protein kinase activity)//GO:0005524(ATP binding)//GO:0004674(protein serine/threonine kinase activity)	GO:0006468(protein phosphorylation)//GO:0007275(multicellular organism development)//GO:0035556(intracellular signal transduction)//GO:0007165(signal transduction)
chr14	65207753	65208560	diffreps_peak_12080	6.14577	807	NM_001308147	PLEKHG3	2.22408	7.14883e-07	7.34645e-06	down	26030	ARHGEF43|KIAA0599	HGNC:HGNC:20364|Ensembl:ENSG00000126822|HPRD:17861	pleckstrin homology and RhoGEF domain containing G3			GO:0005089(Rho guanyl-nucleotide exchange factor activity)	GO:0035023(regulation of Rho protein signal transduction)//GO:0043547(positive regulation of GTPase activity)
chr14	77494201	77494580	diffreps_peak_12339	8.1026	379	NM_024496	IRF2BPL	2.24491	7.89593e-09	1.35636e-07	down	64207	C14orf4|EAP1	MIM:611720|HGNC:HGNC:14282|Ensembl:ENSG00000119669|HPRD:10713|Vega:OTTHUMG00000171578	interferon regulatory factor 2 binding protein-like		GO:0005654(nucleoplasm)//GO:0005634(nucleus)//GO:0005615(extracellular space)	GO:0003674(molecular_function)//GO:0046872(metal ion binding)	GO:0046543(development of secondary female sexual characteristics)//GO:0045944(positive regulation of transcription from RNA polymerase II promoter)//GO:0000122(negative regulation of transcription from RNA polymerase II promoter)
chr11	26582421	26582772	diffreps_peak_6207	11.3219	351	NM_145650	MUC15	206.098	4.76491e-12	9.94292e-10	down	143662	MUC-15|PAS3|PASIII	MIM:608566|HGNC:HGNC:14956|Ensembl:ENSG00000169550|HPRD:16349|Vega:OTTHUMG00000166112	mucin 15, cell surface associated		GO:0016021(integral component of membrane)//GO:0005576(extracellular region)//GO:0005886(plasma membrane)//GO:0005796(Golgi lumen)		GO:0006493(protein O-linked glycosylation)//GO:0043687(post-translational protein modification)//GO:0016266(O-glycan processing)//GO:0044267(cellular protein metabolic process)
chr19	36246041	36246500	diffreps_peak_18455	8.44589	459	NM_144617	HSPB6	5.55832	3.58186e-09	7.2404e-08	down	126393	HEL55|Hsp20|PPP1R91	MIM:610695|HGNC:HGNC:26511|Ensembl:ENSG00000004776|HPRD:08130|Vega:OTTHUMG00000048122	heat shock protein family B (small) member 6		GO:0005634(nucleus)//GO:0005737(cytoplasm)	GO:0005212(structural constituent of eye lens)//GO:0005515(protein binding)//GO:0042803(protein homodimerization activity)	GO:0006937(regulation of muscle contraction)
chr14	104230199	104230816	diffreps_peak_12615	9.94037	617	uc001yog.1	PPP1R13B	3.64701	1.14717e-10	5.82204e-09	down	23368	ASPP1|p53BP2-like|p85	MIM:606455|HGNC:HGNC:14950|Ensembl:ENSG00000088808|HPRD:07345|Vega:OTTHUMG00000171647	protein phosphatase 1 regulatory subunit 13B		GO:0005654(nucleoplasm)//GO:0005886(plasma membrane)//GO:0005634(nucleus)//GO:0005737(cytoplasm)	GO:0008134(transcription factor binding)//GO:0005515(protein binding)	GO:0006915(apoptotic process)//GO:0045786(negative regulation of cell cycle)//GO:0072332(intrinsic apoptotic signaling pathway by p53 class mediator)
chr2	27306201	27306680	diffreps_peak_19381	8.2312	479	NM_007046	EMILIN1	2.14941	5.87215e-09	1.06979e-07	down	11117	EMI|EMILIN|gp115	MIM:130660|HGNC:HGNC:19880|Ensembl:ENSG00000138080|HPRD:00563|Vega:OTTHUMG00000097069	elastin microfibril interfacer 1		GO:0005578(proteinaceous extracellular matrix)//GO:0031012(extracellular matrix)//GO:0005581(collagen trimer)//GO:0005576(extracellular region)//GO:0070062(extracellular exosome)	GO:0030023(extracellular matrix constituent conferring elasticity)//GO:0005515(protein binding)//GO:0042802(identical protein binding)	GO:0010811(positive regulation of cell-substrate adhesion)//GO:0007155(cell adhesion)//GO:0030198(extracellular matrix organization)
chr13	66878361	66878600	diffreps_peak_10609	9.21174	239	NM_020403	PCDH9	77.4	6.14136e-10	1.89506e-08	down	5101	-	MIM:603581|HGNC:HGNC:8661|Ensembl:ENSG00000184226|HPRD:04661|Vega:OTTHUMG00000017040	protocadherin 9		GO:0044291(cell-cell contact zone)//GO:0005886(plasma membrane)//GO:0016021(integral component of membrane)//GO:0030426(growth cone)	GO:0005509(calcium ion binding)	GO:0007156(homophilic cell adhesion via plasma membrane adhesion molecules)//GO:0030900(forebrain development)
chr2	159165944	159166151	diffreps_peak_20957	7.17706	207	NM_138803	CCDC148	3.08595	6.65175e-08	8.3667e-07	down	130940	-	HGNC:HGNC:25191|Ensembl:ENSG00000153237|HPRD:14046|Vega:OTTHUMG00000153973	coiled-coil domain containing 148			GO:0005515(protein binding)
chr3	45799961	45800260	diffreps_peak_25389	10.8277	299	NM_020208	SLC6A20	8.27563	1.48685e-11	1.72421e-09	down	54716	SIT1|XT3|Xtrp3	MIM:605616|HGNC:HGNC:30927|Ensembl:ENSG00000163817|HPRD:16128|Vega:OTTHUMG00000133446	solute carrier family 6 (proline IMINO transporter), member 20		GO:0005886(plasma membrane)//GO:0005887(integral component of plasma membrane)//GO:0016324(apical plasma membrane)	GO:0005328(neurotransmitter:sodium symporter activity)//GO:0015375(glycine:sodium symporter activity)//GO:0005515(protein binding)//GO:0015171(amino acid transmembrane transporter activity)	GO:0015824(proline transport)//GO:0060012(synaptic transmission, glycinergic)//GO:0036233(glycine import)//GO:0006865(amino acid transport)//GO:0015816(glycine transport)//GO:0055085(transmembrane transport)//GO:0003333(amino acid transmembrane transport)//GO:0006836(neurotransmitter transport)//GO:0006811(ion transport)
chr7	11485701	11485951	diffreps_peak_36556	7.51636	250	NM_015204	THSD7A	6.44276	3.04539e-08	4.19676e-07	down	221981	-	MIM:612249|HGNC:HGNC:22207|Ensembl:ENSG00000005108|Vega:OTTHUMG00000152346	thrombospondin type 1 domain containing 7A		GO:0016021(integral component of membrane)//GO:0070062(extracellular exosome)//GO:0005886(plasma membrane)		GO:0030154(cell differentiation)//GO:0001525(angiogenesis)
chr8	142318194	142318404	diffreps_peak_40648	6.16962	210	ENST00000520137	SLC45A4	2.13695	6.76669e-07	6.98643e-06	down	57210	-	HGNC:HGNC:29196|Ensembl:ENSG00000022567|Vega:OTTHUMG00000164393	solute carrier family 45 member 4		GO:0016021(integral component of membrane)		GO:0006810(transport)
chr10	73846081	73846520	diffreps_peak_4795	10.5968	439	NM_001134434	SPOCK2	3.03011	2.53041e-11	2.31224e-09	down	9806	testican-2	MIM:607988|HGNC:HGNC:13564|Ensembl:ENSG00000107742|HPRD:12146|Vega:OTTHUMG00000018430	sparc/osteonectin, cwcv and kazal-like domains proteoglycan (testican) 2		GO:0005578(proteinaceous extracellular matrix)	GO:0050840(extracellular matrix binding)//GO:0005539(glycosaminoglycan binding)//GO:0005509(calcium ion binding)	GO:0007416(synapse assembly)//GO:0030198(extracellular matrix organization)//GO:0010811(positive regulation of cell-substrate adhesion)//GO:0019800(peptide cross-linking via chondroitin 4-sulfate glycosaminoglycan)//GO:0045595(regulation of cell differentiation)//GO:0007165(signal transduction)
chr1	203452341	203452720	diffreps_peak_2997	7.24616	379	NM_002725	PRELP	2.19642	5.67333e-08	7.26073e-07	down	5549	MST161|MSTP161|SLRR2A	MIM:601914|HGNC:HGNC:9357|Ensembl:ENSG00000188783|HPRD:03556|Vega:OTTHUMG00000035911	proline/arginine-rich end leucine-rich repeat protein		GO:0070062(extracellular exosome)//GO:0005576(extracellular region)//GO:0005796(Golgi lumen)//GO:1903561(extracellular vesicle)//GO:0043202(lysosomal lumen)//GO:0005578(proteinaceous extracellular matrix)//GO:0031012(extracellular matrix)//GO:0005615(extracellular space)	GO:0005201(extracellular matrix structural constituent)//GO:0008201(heparin binding)	GO:0007409(axonogenesis)//GO:0044281(small molecule metabolic process)//GO:0001501(skeletal system development)//GO:0007569(cell aging)//GO:0042339(keratan sulfate metabolic process)//GO:0018146(keratan sulfate biosynthetic process)//GO:0005975(carbohydrate metabolic process)//GO:0042340(keratan sulfate catabolic process)//GO:0030203(glycosaminoglycan metabolic process)
chr17	41004201	41004780	diffreps_peak_16005	7.28304	579	NM_003734	AOC3	2.14832	5.21148e-08	6.727e-07	down	8639	HPAO|SSAO|VAP-1|VAP1	MIM:603735|HGNC:HGNC:550|Ensembl:ENSG00000131471|HPRD:04770|Vega:OTTHUMG00000180656	amine oxidase, copper containing 3	hsa00260(Glycine, serine and threonine metabolism)//hsa00350(Tyrosine metabolism)//hsa00360(Phenylalanine metabolism)//hsa00410(beta-Alanine metabolism)//	GO:0005886(plasma membrane)//GO:0009986(cell surface)//GO:0005794(Golgi apparatus)//GO:0016021(integral component of membrane)//GO:0005902(microvillus)//GO:0005783(endoplasmic reticulum)//GO:0005769(early endosome)//GO:0005737(cytoplasm)	GO:0046982(protein heterodimerization activity)//GO:0052593(tryptamine:oxygen oxidoreductase (deaminating) activity)//GO:0042803(protein homodimerization activity)//GO:0005507(copper ion binding)//GO:0048038(quinone binding)//GO:0008131(primary amine oxidase activity)//GO:0052596(phenethylamine:oxygen oxidoreductase (deaminating) activity)//GO:0052595(aliphatic-amine oxidase activity)//GO:0005515…	GO:0055114(oxidation-reduction process)//GO:0044281(small molecule metabolic process)//GO:0009308(amine metabolic process)//GO:0007155(cell adhesion)//GO:0006954(inflammatory response)//GO:0046677(response to antibiotic)//GO:0006805(xenobiotic metabolic process)
chr5	167645481	167646004	diffreps_peak_33186	11.2364	523	NM_001122679	TENM2	4.11581	5.80174e-12	1.08903e-09	down	57451	ODZ2|TEN-M2|TNM2|ten-2	MIM:610119|HGNC:HGNC:29943|Ensembl:ENSG00000145934|Vega:OTTHUMG00000162928	teneurin transmembrane protein 2		GO:0005886(plasma membrane)//GO:0005887(integral component of plasma membrane)//GO:0043005(neuron projection)//GO:0030425(dendrite)//GO:0005794(Golgi apparatus)//GO:0030175(filopodium)//GO:0045211(postsynaptic membrane)//GO:0045202(synapse)//GO:0030054(cell junction)//GO:0030426(growth cone)//GO:0016605(PML body)//GO:0005783(endoplasmic reticulum)//GO:0005622(intracellular)//GO:0005634(nucleus)//…	GO:0005102(receptor binding)//GO:0050839(cell adhesion molecule binding)//GO:0046982(protein heterodimerization activity)//GO:0005515(protein binding)//GO:0042803(protein homodimerization activity)	GO:0007411(axon guidance)//GO:0016337(single organismal cell-cell adhesion)//GO:0007157(heterophilic cell-cell adhesion via plasma membrane cell adhesion molecules)//GO:0006351(transcription, DNA-templated)//GO:0097264(self proteolysis)//GO:0000122(negative regulation of transcription from RNA polymerase II promoter)//GO:0051491(positive regulation of filopodium assembly)//GO:0035584(calcium-medi…
chr15	40568241	40568480	diffreps_peak_13142	7.26682	239	NM_020168	PAK6	4.26087	5.40981e-08	6.95783e-07	down	56924	PAK5	MIM:608110|HGNC:HGNC:16061|Ensembl:ENSG00000137843|HPRD:06426|Vega:OTTHUMG00000129921	p21 protein (Cdc42/Rac)-activated kinase 6	hsa04012(ErbB signaling pathway)//hsa04014(Ras signaling pathway)//hsa04360(Axon guidance)//hsa04510(Focal adhesion)//hsa04660(T cell receptor signaling pathway)//hsa04810(Regulation of actin cytoskeleton)//hsa05211(Renal cell carcinoma)	GO:0005634(nucleus)//GO:0005737(cytoplasm)	GO:0005524(ATP binding)//GO:0005515(protein binding)//GO:0004674(protein serine/threonine kinase activity)//GO:0048365(Rac GTPase binding)	GO:0007266(Rho protein signal transduction)//GO:0032147(activation of protein kinase activity)//GO:0023014(signal transduction by protein phosphorylation)//GO:0007346(regulation of mitotic cell cycle)//GO:0016477(cell migration)//GO:0042981(regulation of apoptotic process)//GO:0007094(mitotic spindle assembly checkpoint)//GO:0043408(regulation of MAPK cascade)//GO:0007010(cytoskeleton organizatio…
chr2	141108365	141108607	diffreps_peak_20726	8.57379	242	NM_018557	LRP1B	61.8	2.66816e-09	5.74512e-08	down	53353	LRP-DIT|LRPDIT	MIM:608766|HGNC:HGNC:6693|Ensembl:ENSG00000168702|HPRD:16383|Vega:OTTHUMG00000131799	LDL receptor related protein 1B		GO:0016021(integral component of membrane)//GO:0043235(receptor complex)	GO:0005041(low-density lipoprotein receptor activity)//GO:0005509(calcium ion binding)	GO:0015031(protein transport)//GO:0006898(receptor-mediated endocytosis)//GO:0001701(in utero embryonic development)
chr8	142264241	142264728	diffreps_peak_40646	7.1354	487	NM_001286646	SLC45A4	2.1176	7.32156e-08	9.10828e-07	down	57210	-	HGNC:HGNC:29196|Ensembl:ENSG00000022567|Vega:OTTHUMG00000164393	solute carrier family 45 member 4		GO:0016021(integral component of membrane)		GO:0006810(transport)
chr19	49216341	49216720	diffreps_peak_18793	11.7378	379	NM_182574	MAMSTR	5.21772	1.8289e-12	6.74326e-10	down	284358	MASTR	MIM:610349|HGNC:HGNC:26689|Ensembl:ENSG00000176909|HPRD:08204|Vega:OTTHUMG00000183322	MEF2 activating motif and SAP domain containing transcriptional regulator		GO:0005634(nucleus)	GO:0001076(transcription factor activity, RNA polymerase II transcription factor binding)	GO:0010831(positive regulation of myotube differentiation)//GO:0006351(transcription, DNA-templated)//GO:0045944(positive regulation of transcription from RNA polymerase II promoter)
chr18	59482441	59483240	diffreps_peak_17363	7.54433	799	NM_173557	RNF152	2.36606	2.85541e-08	3.97057e-07	down	220441	-	MIM:616512|HGNC:HGNC:26811|HPRD:11514	ring finger protein 152		GO:0005765(lysosomal membrane)//GO:0005764(lysosome)//GO:0031301(integral component of organelle membrane)	GO:0004842(ubiquitin-protein transferase activity)//GO:0008270(zinc ion binding)//GO:0016874(ligase activity)//GO:0031267(small GTPase binding)//GO:0061630(ubiquitin protein ligase activity)	GO:0070936(protein K48-linked ubiquitination)//GO:0010508(positive regulation of autophagy)//GO:0070534(protein K63-linked ubiquitination)//GO:0034198(cellular response to amino acid starvation)//GO:1904262(negative regulation of TORC1 signaling)//GO:0006915(apoptotic process)
chr8	22077461	22077840	diffreps_peak_39301	9.99548	379	NM_014759	PHYHIP	34.5343	1.01047e-10	5.38756e-09	down	9796	DYRK1AP3|PAHX-AP|PAHXAP1	MIM:608511|HGNC:HGNC:16865|Ensembl:ENSG00000168490|HPRD:16345|Vega:OTTHUMG00000163776	phytanoyl-CoA 2-hydroxylase interacting protein				GO:0002230(positive regulation of defense response to virus by host)//GO:0098779(mitophagy in response to mitochondrial depolarization)//GO:0098792(xenophagy)
chr1	151501825	151502035	diffreps_peak_2155	10.808	210	NM_020770	CGN	5.21847	1.55596e-11	1.76511e-09	down	57530	-	MIM:609473|HGNC:HGNC:17429|Ensembl:ENSG00000143375|HPRD:10827|Vega:OTTHUMG00000012497	cingulin	hsa04530(Tight junction)	GO:0005923(bicellular tight junction)//GO:0030054(cell junction)//GO:0016459(myosin complex)	GO:0005515(protein binding)//GO:0003774(motor activity)//GO:0003779(actin binding)//GO:0008017(microtubule binding)	GO:0003382(epithelial cell morphogenesis)//GO:0008152(metabolic process)//GO:0070830(bicellular tight junction assembly)//GO:0000226(microtubule cytoskeleton organization)//GO:0008150(biological_process)//GO:0007179(transforming growth factor beta receptor signaling pathway)
chr10	123846521	123846980	diffreps_peak_5510	7.40861	459	NM_001291876	TACC2	2.02267	3.90291e-08	5.20569e-07	down	10579	AZU-1|ECTACC	MIM:605302|HGNC:HGNC:11523|Ensembl:ENSG00000138162|HPRD:05600|Vega:OTTHUMG00000019181	transforming acidic coiled-coil containing protein 2		GO:0005730(nucleolus)//GO:0005634(nucleus)//GO:0015630(microtubule cytoskeleton)//GO:0005737(cytoplasm)//GO:0005815(microtubule organizing center)	GO:0035257(nuclear hormone receptor binding)//GO:0019904(protein domain specific binding)	GO:0030953(astral microtubule organization)//GO:0032886(regulation of microtubule-based process)//GO:0021987(cerebral cortex development)//GO:0008283(cell proliferation)//GO:0000226(microtubule cytoskeleton organization)//GO:0022027(interkinetic nuclear migration)//GO:0022008(neurogenesis)
chr17	35295421	35295664	diffreps_peak_15897	10.7614	243	NM_005568	LHX1	226.841	1.73235e-11	1.87766e-09	down	3975	LIM-1|LIM1	MIM:601999|HGNC:HGNC:6593|Ensembl:ENSG00000273706|HPRD:09067|Vega:OTTHUMG00000188456	LIM homeobox 1		GO:0043234(protein complex)//GO:0005634(nucleus)	GO:0043565(sequence-specific DNA binding)//GO:0003714(transcription corepressor activity)//GO:0008270(zinc ion binding)//GO:0003700(transcription factor activity, sequence-specific DNA binding)	GO:0072224(metanephric glomerulus development)//GO:0010842(retina layer formation)//GO:0072049(comma-shaped body morphogenesis)//GO:0009880(embryonic pattern specification)//GO:0048793(pronephros development)//GO:0060322(head development)//GO:0009653(anatomical structure morphogenesis)//GO:0009948(anterior/posterior axis specification)//GO:0035502(metanephric part of ureteric bud development)//GO…
chr3	132086701	132087146	diffreps_peak_26797	9.27621	445	NM_001134194	ACPP	24.6591	5.29406e-10	1.69557e-08	down	55	5'-NT|ACP-3|ACP3	MIM:171790|HGNC:HGNC:125|Ensembl:ENSG00000014257|HPRD:01378|Vega:OTTHUMG00000159650	acid phosphatase, prostate		GO:0005886(plasma membrane)//GO:0005771(multivesicular body)//GO:0045177(apical part of cell)//GO:0016021(integral component of membrane)//GO:0030175(filopodium)//GO:0005765(lysosomal membrane)//GO:0012506(vesicle membrane)//GO:0031985(Golgi cisterna)//GO:0070062(extracellular exosome)//GO:0005622(intracellular)//GO:0005634(nucleus)//GO:0005615(extracellular space)//GO:0030141(secretory granule)	GO:0003993(acid phosphatase activity)//GO:0042131(thiamine phosphate phosphatase activity)//GO:0033265(choline binding)//GO:0042802(identical protein binding)//GO:0016791(phosphatase activity)//GO:0008253(5'-nucleotidase activity)//GO:0052642(lysophosphatidic acid phosphatase activity)	GO:0009117(nucleotide metabolic process)//GO:0051930(regulation of sensory perception of pain)//GO:0046085(adenosine metabolic process)//GO:0006772(thiamine metabolic process)//GO:0016311(dephosphorylation)//GO:0060168(positive regulation of adenosine receptor signaling pathway)//GO:0006144(purine nucleobase metabolic process)
chrX	114239301	114239600	diffreps_peak_44241	9.04355	299	uc010nqd.1	IL13RA2	15.1039	9.04585e-10	2.53239e-08	down	3598	CD213A2|CT19|IL-13R|IL13BP	MIM:300130|HGNC:HGNC:5975|Ensembl:ENSG00000123496|HPRD:02132|Vega:OTTHUMG00000022229	interleukin 13 receptor subunit alpha 2	hsa04630(Jak-STAT signaling pathway)	GO:0016021(integral component of membrane)//GO:0005615(extracellular space)	GO:0004871(signal transducer activity)//GO:0004896(cytokine receptor activity)	GO:0002638(negative regulation of immunoglobulin production)//GO:0019221(cytokine-mediated signaling pathway)//GO:0016064(immunoglobulin mediated immune response)//GO:0071260(cellular response to mechanical stimulus)//GO:0043305(negative regulation of mast cell degranulation)//GO:0007165(signal transduction)
chr6	10398541	10398938	diffreps_peak_33721	8.65815	397	NM_003220	TFAP2A	2.33362	2.19709e-09	4.94415e-08	down	7020	AP-2|AP-2alpha|AP2TF|BOFS|TFAP2	MIM:107580|HGNC:HGNC:11742|Ensembl:ENSG00000137203|HPRD:00128|Vega:OTTHUMG00000014235	transcription factor AP-2 alpha (activating enhancer binding protein 2 alpha)		GO:0005794(Golgi apparatus)//GO:0005829(cytosol)//GO:0005813(centrosome)//GO:0043231(intracellular membrane-bounded organelle)//GO:0005654(nucleoplasm)//GO:0005634(nucleus)//GO:0005737(cytoplasm)	GO:0003682(chromatin binding)//GO:0000987(core promoter proximal region sequence-specific DNA binding)//GO:0003700(transcription factor activity, sequence-specific DNA binding)//GO:0000981(RNA polymerase II transcription factor activity, sequence-specific DNA binding)//GO:0000979(RNA polymerase II core promoter sequence-specific DNA binding)//GO:0000978(RNA polymerase II core promoter proximal re…	GO:0009414(response to water deprivation)//GO:0010842(retina layer formation)//GO:0070172(positive regulation of tooth mineralization)//GO:0060021(palate development)//GO:0000122(negative regulation of transcription from RNA polymerase II promoter)//GO:0010628(positive regulation of gene expression)//GO:0021559(trigeminal nerve development)//GO:0008285(negative regulation of cell proliferation)//…
chr15	26107794	26108120	diffreps_peak_12875	9.02232	326	NM_024490	ATP10A	2.67456	9.49899e-10	2.62396e-08	down	57194	ATP10C|ATPVA|ATPVC	MIM:605855|HGNC:HGNC:13542|Ensembl:ENSG00000206190|HPRD:05790	ATPase phospholipid transporting 10A (putative)		GO:0005783(endoplasmic reticulum)//GO:0016021(integral component of membrane)//GO:0005789(endoplasmic reticulum membrane)//GO:0005886(plasma membrane)	GO:0005524(ATP binding)//GO:0005515(protein binding)//GO:0000287(magnesium ion binding)//GO:0004012(phospholipid-translocating ATPase activity)	GO:0055085(transmembrane transport)//GO:0008360(regulation of cell shape)//GO:0008152(metabolic process)//GO:0045332(phospholipid translocation)//GO:0034220(ion transmembrane transport)
chr12	25347819	25348094	diffreps_peak_8346	7.69739	275	NM_001082972	CASC1	2.1684	2.0073e-08	2.93614e-07	down	55259	LAS1|PPP1R54	HGNC:HGNC:29599|Ensembl:ENSG00000118307|HPRD:16684|Vega:OTTHUMG00000150195	cancer susceptibility candidate 1
chr1	104112561	104113540	diffreps_peak_1689	7.3987	979	uc001dur.3	AMY2B	2.03612	3.99299e-08	5.30882e-07	down	280	AMY2|AMY3|HXA	MIM:104660|HGNC:HGNC:478|Ensembl:ENSG00000240038|HPRD:00095|Vega:OTTHUMG00000011024	amylase, alpha 2B (pancreatic)	hsa00500(Starch and sucrose metabolism)//	GO:0070062(extracellular exosome)	GO:0003824(catalytic activity)//GO:0004556(alpha-amylase activity)//GO:0046872(metal ion binding)	GO:0007586(digestion)//GO:0005975(carbohydrate metabolic process)
chr15	74032101	74032740	diffreps_peak_13753	5.23535	639	NM_001039614	C15orf59	16.9838	5.81629e-06	5.0833e-05	down	388135	-	HGNC:HGNC:33753|Ensembl:ENSG00000205363|Vega:OTTHUMG00000172556	chromosome 15 open reading frame 59
chr2	103324577	103325700	diffreps_peak_20206	9.17142	1123	NM_003048	SLC9A2	5.80531	6.73871e-10	2.03299e-08	down	6549	NHE2	MIM:600530|HGNC:HGNC:11072|Ensembl:ENSG00000115616|HPRD:02756|Vega:OTTHUMG00000130778	solute carrier family 9 member A2		GO:0005886(plasma membrane)//GO:0016021(integral component of membrane)	GO:0015385(sodium:proton antiporter activity)	GO:0035725(sodium ion transmembrane transport)//GO:0006885(regulation of pH)//GO:1902600(hydrogen ion transmembrane transport)//GO:0008104(protein localization)//GO:0055085(transmembrane transport)//GO:0006811(ion transport)
chr19	45971501	45971760	diffreps_peak_18703	8.36464	259	NM_006732	FOSB	5.13672	4.31873e-09	8.39242e-08	down	2354	AP-1|G0S3|GOS3|GOSB	MIM:164772|HGNC:HGNC:3797|Ensembl:ENSG00000125740|HPRD:01270|Vega:OTTHUMG00000182122	FBJ murine osteosarcoma viral oncogene homolog B	hsa04380(Osteoclast differentiation)//hsa05030(Cocaine addiction)//hsa05031(Amphetamine addiction)//hsa05034(Alcoholism)	GO:0005634(nucleus)	GO:0003700(transcription factor activity, sequence-specific DNA binding)//GO:0043565(sequence-specific DNA binding)//GO:0000978(RNA polymerase II core promoter proximal region sequence-specific DNA binding)//GO:0008134(transcription factor binding)//GO:0000982(transcription factor activity, RNA polymerase II core promoter proximal region sequence-specific binding)//GO:0001077(transcriptional acti…	GO:0042493(response to drug)//GO:0032570(response to progesterone)//GO:0043278(response to morphine)//GO:0007565(female pregnancy)//GO:0051591(response to cAMP)//GO:0006366(transcription from RNA polymerase II promoter)//GO:0045944(positive regulation of transcription from RNA polymerase II promoter)//GO:0000122(negative regulation of transcription from RNA polymerase II promoter)//GO:0006357(reg…
chr18	31803161	31803515	diffreps_peak_17040	8.86627	354	NM_003787	NOL4	65.4	1.36059e-09	3.42876e-08	down	8715	CT125|HRIHFB2255|NOLP	MIM:603577|HGNC:HGNC:7870|Ensembl:ENSG00000101746|HPRD:04657|Vega:OTTHUMG00000132291	nucleolar protein 4		GO:0005730(nucleolus)//GO:0005634(nucleus)	GO:0003723(RNA binding)//GO:0005515(protein binding)
chr19	53740941	53741220	diffreps_peak_18918	10.0793	279	NM_182609	ZNF677	5.96296	8.33028e-11	4.73802e-09	down	342926	-	HGNC:HGNC:28730|Ensembl:ENSG00000197928|HPRD:14658|Vega:OTTHUMG00000182890	zinc finger protein 677		GO:0005622(intracellular)//GO:0005634(nucleus)	GO:0003676(nucleic acid binding)//GO:0046872(metal ion binding)//GO:0003677(DNA binding)//GO:0003700(transcription factor activity, sequence-specific DNA binding)	GO:0006351(transcription, DNA-templated)//GO:0006355(regulation of transcription, DNA-templated)
chr9	119158921	119159380	diffreps_peak_42440	9.74796	459	NM_002581	PAPPA	4.80014	1.78666e-10	7.84289e-09	down	5069	ASBABP2|DIPLA1|IGFBP-4ase|PAPA|PAPP-A|PAPPA1	MIM:176385|HGNC:HGNC:8602|Ensembl:ENSG00000182752|HPRD:01448|Vega:OTTHUMG00000021045	pregnancy-associated plasma protein A, pappalysin 1		GO:0005576(extracellular region)	GO:0008237(metallopeptidase activity)//GO:0008270(zinc ion binding)//GO:0004222(metalloendopeptidase activity)	GO:0006508(proteolysis)//GO:0044267(cellular protein metabolic process)//GO:0007565(female pregnancy)
chr5	1225021	1225230	diffreps_peak_30826	6.12605	209	NM_001003841	SLC6A19	3.48703	7.48084e-07	7.66523e-06	down	340024	B0AT1|HND	MIM:608893|HGNC:HGNC:27960|Ensembl:ENSG00000174358|HPRD:10596|Vega:OTTHUMG00000161636	solute carrier family 6 member 19	hsa04974(Protein digestion and absorption)//hsa04978(Mineral absorption)	GO:0016021(integral component of membrane)//GO:0005887(integral component of plasma membrane)//GO:0031526(brush border membrane)//GO:0005886(plasma membrane)//GO:0070062(extracellular exosome)	GO:0005328(neurotransmitter:sodium symporter activity)//GO:0015175(neutral amino acid transmembrane transporter activity)	GO:0015804(neutral amino acid transport)//GO:0006865(amino acid transport)//GO:0007584(response to nutrient)//GO:0055085(transmembrane transport)//GO:0006836(neurotransmitter transport)//GO:0006811(ion transport)
chr19	57035692	57037400	diffreps_peak_19006	8.18029	1708	NM_020813	ZNF471	2.99898	6.60255e-09	1.17458e-07	down	57573	ERP1|Z1971	HGNC:HGNC:23226|HPRD:15797	zinc finger protein 471		GO:0005622(intracellular)//GO:0005634(nucleus)	GO:0003676(nucleic acid binding)//GO:0046872(metal ion binding)//GO:0003677(DNA binding)//GO:0003700(transcription factor activity, sequence-specific DNA binding)	GO:0006351(transcription, DNA-templated)//GO:0006355(regulation of transcription, DNA-templated)
chr6	161769521	161770120	diffreps_peak_36067	8.97997	599	NM_004562	PARK2	3.7824	1.04721e-09	2.81353e-08	down	5071	AR-JP|LPRS2|PDJ|PRKN	MIM:602544|HGNC:HGNC:8607|Ensembl:ENSG00000185345|HPRD:03967|Vega:OTTHUMG00000015970	parkin RBR E3 ubiquitin protein ligase	hsa04120(Ubiquitin mediated proteolysis)//hsa04141(Protein processing in endoplasmic reticulum)//hsa05012(Parkinson's disease)	GO:0098793(presynapse)//GO:0043005(neuron projection)//GO:0048471(perinuclear region of cytoplasm)//GO:0005794(Golgi apparatus)//GO:0005829(cytosol)//GO:0016235(aggresome)//GO:0005739(mitochondrion)//GO:0019005(SCF ubiquitin ligase complex)//GO:0071797(LUBAC complex)//GO:0005783(endoplasmic reticulum)//GO:0005634(nucleus)//GO:1990452(Parkin-FBXW7-Cul1 ubiquitin ligase complex)//GO:0097413(Lewy bo…	GO:0019900(kinase binding)//GO:0042826(histone deacetylase binding)//GO:0003700(transcription factor activity, sequence-specific DNA binding)//GO:1904264(ubiquitin protein ligase activity involved in ERAD pathway)//GO:0008270(zinc ion binding)//GO:1990381(ubiquitin-specific protease binding)//GO:0031625(ubiquitin protein ligase binding)//GO:0004842(ubiquitin-protein transferase activity)//GO:0097…	GO:0042417(dopamine metabolic process)//GO:0043123(positive regulation of I-kappaB kinase/NF-kappaB signaling)//GO:1903202(negative regulation of oxidative stress-induced cell death)//GO:1901800(positive regulation of proteasomal protein catabolic process)//GO:0000422(mitophagy)//GO:0010629(negative regulation of gene expression)//GO:0055069(zinc ion homeostasis)//GO:2000378(negative regulation o…
chr17	73096621	73096911	diffreps_peak_16476	5.87239	290	NM_004695	SLC16A5	7.16953	1.34156e-06	1.31508e-05	down	9121	MCT5|MCT6	MIM:603879|HGNC:HGNC:10926|Ensembl:ENSG00000170190|HPRD:04856|Vega:OTTHUMG00000179277	solute carrier family 16 (monocarboxylate transporter), member 5		GO:0016020(membrane)//GO:0016021(integral component of membrane)//GO:0005887(integral component of plasma membrane)	GO:0008028(monocarboxylic acid transmembrane transporter activity)//GO:0015293(symporter activity)//GO:0015129(lactate transmembrane transporter activity)	GO:0055085(transmembrane transport)//GO:0035879(plasma membrane lactate transport)//GO:0015718(monocarboxylic acid transport)
chr14	33292261	33292640	diffreps_peak_11549	5.21222	379	NM_004274	AKAP6	2.41514	6.13448e-06	5.33877e-05	down	9472	ADAP100|ADAP6|AKAP100|PRKA6|mAKAP	MIM:604691|HGNC:HGNC:376|HPRD:05257	A-kinase anchoring protein 6		GO:0016529(sarcoplasmic reticulum)//GO:0048471(perinuclear region of cytoplasm)//GO:0005635(nuclear envelope)//GO:0005901(caveola)//GO:0031965(nuclear membrane)//GO:0014704(intercalated disc)//GO:0034704(calcium channel complex)//GO:0014701(junctional sarcoplasmic reticulum membrane)//GO:0030315(T-tubule)//GO:0005737(cytoplasm)	GO:0034237(protein kinase A regulatory subunit binding)//GO:0044325(ion channel binding)//GO:0008179(adenylate cyclase binding)//GO:0043495(protein anchor)//GO:0032947(protein complex scaffold)//GO:0005515(protein binding)//GO:0051018(protein kinase A binding)	GO:0010738(regulation of protein kinase A signaling)//GO:0010880(regulation of release of sequestered calcium ion into cytosol by sarcoplasmic reticulum)//GO:0061051(positive regulation of cell growth involved in cardiac muscle cell development)//GO:1902261(positive regulation of delayed rectifier potassium channel activity)//GO:0019933(cAMP-mediated signaling)//GO:0071320(cellular response to cA…
chr5	129072901	129073140	diffreps_peak_32581	6.38038	239	NM_133638	ADAMTS19	39.2	4.16507e-07	4.46082e-06	down	171019	-	MIM:607513|HGNC:HGNC:17111|Ensembl:ENSG00000145808|HPRD:06334|Vega:OTTHUMG00000128990	ADAM metallopeptidase with thrombospondin type 1 motif 19		GO:0005578(proteinaceous extracellular matrix)	GO:0008270(zinc ion binding)//GO:0004222(metalloendopeptidase activity)	GO:0006508(proteolysis)
chr14	88945541	88946300	diffreps_peak_12388	6.29595	759	NM_007039	PTPN21	2.43003	5.05887e-07	5.33458e-06	down	11099	PTPD1|PTPRL10	MIM:603271|HGNC:HGNC:9651|Ensembl:ENSG00000070778|HPRD:04468|Vega:OTTHUMG00000170766	protein tyrosine phosphatase, non-receptor type 21		GO:0005856(cytoskeleton)//GO:0005737(cytoplasm)	GO:0005515(protein binding)//GO:0004725(protein tyrosine phosphatase activity)	GO:0006470(protein dephosphorylation)//GO:0035335(peptidyl-tyrosine dephosphorylation)
chr7	79082335	79082600	diffreps_peak_37684	5.93423	265	NM_012301	MAGI2	6.17537	1.1635e-06	1.15239e-05	down	9863	ACVRIP1|AIP-1|AIP1|ARIP1|MAGI-2|SSCAM	MIM:606382|HGNC:HGNC:18957|Ensembl:ENSG00000187391|HPRD:16212|Vega:OTTHUMG00000130697	membrane associated guanylate kinase, WW and PDZ domain containing 2	hsa04015(Rap1 signaling pathway)//hsa04530(Tight junction)	GO:0005923(bicellular tight junction)//GO:0045202(synapse)//GO:0005886(plasma membrane)//GO:0048471(perinuclear region of cytoplasm)//GO:0030425(dendrite)//GO:0043234(protein complex)//GO:0005770(late endosome)//GO:0036057(slit diaphragm)//GO:0014069(postsynaptic density)//GO:0005634(nucleus)//GO:0005737(cytoplasm)	GO:0031697(beta-1 adrenergic receptor binding)//GO:0019902(phosphatase binding)//GO:0004871(signal transducer activity)//GO:0016301(kinase activity)//GO:0030159(receptor signaling complex scaffold activity)//GO:0070699(type II activin receptor binding)//GO:0032947(protein complex scaffold)//GO:0046332(SMAD binding)//GO:0005515(protein binding)	GO:1990090(cellular response to nerve growth factor stimulus)//GO:0010976(positive regulation of neuron projection development)//GO:0016482(cytoplasmic transport)//GO:0071850(mitotic cell cycle arrest)//GO:0043113(receptor clustering)//GO:0002092(positive regulation of receptor internalization)//GO:0003402(planar cell polarity pathway involved in axis elongation)//GO:0016310(phosphorylation)//GO:…
chr19	57065052	57065780	diffreps_peak_19008	9.00555	728	NM_020828	ZFP28	3.19177	9.87292e-10	2.69389e-08	down	140612	mkr5	MIM:616798|HGNC:HGNC:17801|Ensembl:ENSG00000196867|HPRD:15725|Vega:OTTHUMG00000181944	ZFP28 zinc finger protein		GO:0005622(intracellular)//GO:0005634(nucleus)	GO:0003676(nucleic acid binding)//GO:0046872(metal ion binding)//GO:0003677(DNA binding)//GO:0003700(transcription factor activity, sequence-specific DNA binding)	GO:0006351(transcription, DNA-templated)//GO:0006355(regulation of transcription, DNA-templated)
chr5	64769403	64769660	diffreps_peak_31726	9.50699	257	NM_197941	ADAMTS6	7.53333	3.11176e-10	1.15646e-08	down	11174	ADAM-TS 6|ADAM-TS6|ADAMTS-6	MIM:605008|HGNC:HGNC:222|Ensembl:ENSG00000049192|HPRD:05421|Vega:OTTHUMG00000074079	ADAM metallopeptidase with thrombospondin type 1 motif 6		GO:0005578(proteinaceous extracellular matrix)	GO:0008237(metallopeptidase activity)//GO:0008270(zinc ion binding)//GO:0004222(metalloendopeptidase activity)	GO:0006508(proteolysis)//GO:0060976(coronary vasculature development)//GO:0035904(aorta development)//GO:0003279(cardiac septum development)
chr11	68772981	68773500	diffreps_peak_6803	10.8363	519	NM_145015	MRGPRF	3.63039	1.45784e-11	1.71092e-09	down	116535	GPR140|GPR168|MRGF|RTA	MIM:607233|HGNC:HGNC:24828|Ensembl:ENSG00000172935|Vega:OTTHUMG00000167897	MAS related GPR family member F		GO:0031965(nuclear membrane)//GO:0005886(plasma membrane)//GO:0005887(integral component of plasma membrane)//GO:0070062(extracellular exosome)	GO:0004930(G-protein coupled receptor activity)	GO:0007186(G-protein coupled receptor signaling pathway)
chr19	46914381	46915140	diffreps_peak_18728	6.60508	759	NM_032040	CCDC8	4.11924	2.48267e-07	2.77348e-06	down	83987	3M3|PPP1R20|p90	MIM:614145|HGNC:HGNC:25367|Ensembl:ENSG00000169515|HPRD:13009|Vega:OTTHUMG00000162348	coiled-coil domain containing 8		GO:0005813(centrosome)//GO:0005886(plasma membrane)//GO:0005737(cytoplasm)//GO:1990393(3M complex)		GO:0007088(regulation of mitotic nuclear division)//GO:0010923(negative regulation of phosphatase activity)//GO:0000226(microtubule cytoskeleton organization)
chr10	21805861	21806360	diffreps_peak_4147	6.46843	499	NM_207371	SKIDA1	2.78076	3.40073e-07	3.70564e-06	down	387640	C10orf140|DLN-1	HGNC:HGNC:32697|Ensembl:ENSG00000180592|HPRD:16981|Vega:OTTHUMG00000017797	SKI/DACH domain containing 1
chr17	12656081	12656360	diffreps_peak_15691	8.1964	279	NM_153604	MYOCD	4.99361	6.3621e-09	1.14053e-07	down	93649	MYCD	MIM:606127|HGNC:HGNC:16067|Ensembl:ENSG00000141052|HPRD:09362|Vega:OTTHUMG00000058767	myocardin		GO:0005634(nucleus)	GO:0035035(histone acetyltransferase binding)//GO:0001105(RNA polymerase II transcription coactivator activity)//GO:0042826(histone deacetylase binding)//GO:0070412(R-SMAD binding)//GO:0001077(transcriptional activator activity, RNA polymerase II core promoter proximal region sequence-specific binding)//GO:0008134(transcription factor binding)//GO:0001228(transcriptional activator activity, RNA p…	GO:0071363(cellular response to growth factor stimulus)//GO:0055007(cardiac muscle cell differentiation)//GO:0051152(positive regulation of smooth muscle cell differentiation)//GO:0055012(ventricular cardiac muscle cell differentiation)//GO:0045736(negative regulation of cyclin-dependent protein serine/threonine kinase activity)//GO:0008285(negative regulation of cell proliferation)//GO:0000122(n…
chr4	1087521	1087802	diffreps_peak_27933	9.54362	281	NM_001193318	RNF212	4.47855	2.86008e-10	1.09028e-08	down	285498	ZHP3	MIM:612041|HGNC:HGNC:27729|Ensembl:ENSG00000178222|HPRD:14158|Vega:OTTHUMG00000118997	ring finger protein 212		GO:0000795(synaptonemal complex)	GO:0008270(zinc ion binding)//GO:0016874(ligase activity)	GO:0016925(protein sumoylation)//GO:0007131(reciprocal meiotic recombination)//GO:0006311(meiotic gene conversion)//GO:0051026(chiasma assembly)
chr12	60173203	60173500	diffreps_peak_8814	5.30978	297	NM_004731	SLC16A7	3.79417	4.90031e-06	4.34412e-05	down	9194	MCT2	MIM:603654|HGNC:HGNC:10928|Ensembl:ENSG00000118596|HPRD:06791|Vega:OTTHUMG00000169923	solute carrier family 16 (monocarboxylate transporter), member 7		GO:0005886(plasma membrane)//GO:0005887(integral component of plasma membrane)//GO:0005737(cytoplasm)	GO:0008028(monocarboxylic acid transmembrane transporter activity)//GO:0015293(symporter activity)//GO:0050833(pyruvate transmembrane transporter activity)//GO:0005477(pyruvate secondary active transmembrane transporter activity)//GO:0015129(lactate transmembrane transporter activity)	GO:0055085(transmembrane transport)//GO:0035873(lactate transmembrane transport)//GO:0035879(plasma membrane lactate transport)//GO:1901475(pyruvate transmembrane transport)
chr1	41012233	41013040	diffreps_peak_666	5.89706	807	NM_152373	ZNF684	2.69993	1.26748e-06	1.24756e-05	down	127396	-	HGNC:HGNC:28418|Ensembl:ENSG00000117010|HPRD:11328|Vega:OTTHUMG00000007359	zinc finger protein 684		GO:0005622(intracellular)//GO:0005634(nucleus)	GO:0003676(nucleic acid binding)//GO:0046872(metal ion binding)//GO:0003677(DNA binding)	GO:0006351(transcription, DNA-templated)//GO:0006355(regulation of transcription, DNA-templated)
chr19	52887161	52887440	diffreps_peak_18893	7.5355	279	NM_001145434	ZNF880	3.77766	2.91408e-08	4.03879e-07	down	400713	-	HGNC:HGNC:37249|Ensembl:ENSG00000221923|Vega:OTTHUMG00000167972	zinc finger protein 880		GO:0005622(intracellular)	GO:0003676(nucleic acid binding)//GO:0046872(metal ion binding)//GO:0003700(transcription factor activity, sequence-specific DNA binding)	GO:0006355(regulation of transcription, DNA-templated)
chr5	9044484	9044696	diffreps_peak_31040	9.01804	212	NM_003966	SEMA5A	2.18973	9.59311e-10	2.64231e-08	down	9037	SEMAF|semF	MIM:609297|HGNC:HGNC:10736|Ensembl:ENSG00000112902|HPRD:10219|Vega:OTTHUMG00000090501	semaphorin 5A	hsa04360(Axon guidance)	GO:0016020(membrane)//GO:0005886(plasma membrane)//GO:0070062(extracellular exosome)//GO:0016021(integral component of membrane)	GO:0035373(chondroitin sulfate proteoglycan binding)//GO:0008046(axon guidance receptor activity)//GO:0043395(heparan sulfate proteoglycan binding)//GO:0030215(semaphorin receptor binding)//GO:0045545(syndecan binding)//GO:0045499(chemorepellent activity)	GO:0048843(negative regulation of axon extension involved in axon guidance)//GO:0050918(positive chemotaxis)//GO:0050908(detection of light stimulus involved in visual perception)//GO:0048842(positive regulation of axon extension involved in axon guidance)//GO:2000352(negative regulation of endothelial cell apoptotic process)//GO:0045766(positive regulation of angiogenesis)//GO:0001569(patterning…
chr4	23797141	23797548	diffreps_peak_28416	6.04162	407	NM_013261	PPARGC1A	2.70309	9.08621e-07	9.18424e-06	down	10891	LEM6|PGC-1(alpha)|PGC-1alpha|PGC-1v|PGC1|PGC1A|PPARGC1	MIM:604517|HGNC:HGNC:9237|Ensembl:ENSG00000109819|HPRD:05155|Vega:OTTHUMG00000097747	PPARG coactivator 1 alpha	hsa04152(AMPK signaling pathway)//	GO:1990844(interfibrillar mitochondrion)//GO:0005665(DNA-directed RNA polymerase II, core complex)//GO:0005719(nuclear euchromatin)//GO:1990843(subsarcolemmal mitochondrion)//GO:0097440(apical dendrite)//GO:0016605(PML body)//GO:0022626(cytosolic ribosome)//GO:0005654(nucleoplasm)//GO:0005634(nucleus)//GO:0043025(neuronal cell body)	GO:0030331(estrogen receptor binding)//GO:0043014(alpha-tubulin binding)//GO:0031490(chromatin DNA binding)//GO:0031625(ubiquitin protein ligase binding)//GO:1990841(promoter-specific chromatin binding)//GO:0003723(RNA binding)//GO:0030374(ligand-dependent nuclear receptor transcription coactivator activity)//GO:0001104(RNA polymerase II transcription cofactor activity)//GO:0050681(androgen recep…	GO:0042594(response to starvation)//GO:0071392(cellular response to estradiol stimulus)//GO:0008209(androgen metabolic process)//GO:0008380(RNA splicing)//GO:0097067(cellular response to thyroid hormone stimulus)//GO:0071372(cellular response to follicle-stimulating hormone stimulus)//GO:0001678(cellular glucose homeostasis)//GO:0045820(negative regulation of glycolytic process)//GO:0022904(respi…
chr19	56894901	56895580	diffreps_peak_18997	9.75455	679	NM_144690	ZNF582	4.74142	1.75973e-10	7.75912e-09	down	147948	-	MIM:615600|HGNC:HGNC:26421|Ensembl:ENSG00000018869|HPRD:15859|Vega:OTTHUMG00000181939	zinc finger protein 582		GO:0005622(intracellular)//GO:0005634(nucleus)	GO:0003676(nucleic acid binding)//GO:0046872(metal ion binding)//GO:0003677(DNA binding)	GO:0006351(transcription, DNA-templated)//GO:0006355(regulation of transcription, DNA-templated)
chr17	38633481	38633900	diffreps_peak_15969	10.8968	419	NM_032865	TNS4	9.56429	1.26812e-11	1.59466e-09	down	84951	CTEN|PP14434	MIM:608385|HGNC:HGNC:24352|Ensembl:ENSG00000131746|HPRD:12223|Vega:OTTHUMG00000133330	tensin 4		GO:0005925(focal adhesion)//GO:0005856(cytoskeleton)//GO:0005737(cytoplasm)	GO:0005515(protein binding)//GO:0003779(actin binding)	GO:0006915(apoptotic process)//GO:0008104(protein localization)
chr4	183714341	183715038	diffreps_peak_30589	10.4661	697	NM_001080477	TENM3	4.39898	3.41885e-11	2.76487e-09	down	55714	MCOPCB9|ODZ3|TNM3|Ten-m3|ten-3	MIM:610083|HGNC:HGNC:29944|Ensembl:ENSG00000218336|Vega:OTTHUMG00000160682	teneurin transmembrane protein 3		GO:0016020(membrane)//GO:0016021(integral component of membrane)//GO:0030424(axon)	GO:0046982(protein heterodimerization activity)//GO:0042803(protein homodimerization activity)	GO:0097264(self proteolysis)//GO:0010976(positive regulation of neuron projection development)//GO:0007156(homophilic cell adhesion via plasma membrane adhesion molecules)//GO:0048593(camera-type eye morphogenesis)//GO:0007165(signal transduction)
chr6	152642421	152642679	diffreps_peak_35892	9.333	258	uc031sqg.1	SYNE1	2.79187	4.64512e-10	1.5427e-08	down	23345	8B|ARCA1|C6orf98|CPG2|EDMD4|MYNE1|Nesp1|SCAR8|dJ45H2.2	MIM:608441|HGNC:HGNC:17089|Ensembl:ENSG00000131018|HPRD:09762|Vega:OTTHUMG00000015841	spectrin repeat containing, nuclear envelope 1		GO:0016021(integral component of membrane)//GO:0005640(nuclear outer membrane)//GO:0005635(nuclear envelope)//GO:0031965(nuclear membrane)//GO:0034993(LINC complex)//GO:0005794(Golgi apparatus)//GO:0045211(postsynaptic membrane)//GO:0030017(sarcomere)//GO:0005654(nucleoplasm)//GO:0005634(nucleus)//GO:0005856(cytoskeleton)//GO:0005737(cytoplasm)	GO:0042803(protein homodimerization activity)//GO:0003779(actin binding)//GO:0042802(identical protein binding)//GO:0051015(actin filament binding)//GO:0044822(poly(A) RNA binding)//GO:0005515(protein binding)//GO:0005521(lamin binding)	GO:0090292(nuclear matrix anchoring at nuclear membrane)//GO:0090286(cytoskeletal anchoring at nuclear membrane)//GO:0040023(establishment of nucleus localization)//GO:0042692(muscle cell differentiation)//GO:0007030(Golgi organization)//GO:0006997(nucleus organization)
chr1	201868441	201869879	diffreps_peak_2960	6.99294	1438	NM_012134	LMOD1	2.62596	1.01638e-07	1.22645e-06	down	25802	1D|64kD|D1|SM-LMOD|SMLMOD	MIM:602715|HGNC:HGNC:6647|Ensembl:ENSG00000163431|HPRD:04093|Vega:OTTHUMG00000035802	leiomodin 1		GO:0016020(membrane)//GO:0005865(striated muscle thin filament)//GO:0005737(cytoplasm)//GO:0005829(cytosol)	GO:0005523(tropomyosin binding)//GO:0003779(actin binding)	GO:0007015(actin filament organization)//GO:0051694(pointed-end actin filament capping)//GO:0030239(myofibril assembly)//GO:0006936(muscle contraction)
chr19	11504731	11505196	diffreps_peak_17936	5.01721	465	NM_001035223	RGL3	3.8083	9.61145e-06	8.07778e-05	down	57139	-	MIM:616743|HGNC:HGNC:30282|Ensembl:ENSG00000205517|Vega:OTTHUMG00000172898	ral guanine nucleotide dissociation stimulator-like 3		GO:0005622(intracellular)	GO:0017016(Ras GTPase binding)//GO:0008321(Ral guanyl-nucleotide exchange factor activity)	GO:0007264(small GTPase mediated signal transduction)//GO:0043547(positive regulation of GTPase activity)
chr3	48731141	48731600	diffreps_peak_25485	8.747	459	NM_001005910	IP6K2	2.10091	1.7906e-09	4.22644e-08	down	51447	IHPK2|PIUS	MIM:606992|HGNC:HGNC:17313|Ensembl:ENSG00000068745|HPRD:07380|Vega:OTTHUMG00000133543	inositol hexakisphosphate kinase 2	hsa04070(Phosphatidylinositol signaling system)	GO:0005654(nucleoplasm)//GO:0005634(nucleus)//GO:0045111(intermediate filament cytoskeleton)	GO:0005524(ATP binding)//GO:0052724(inositol hexakisphosphate 3-kinase activity)//GO:0052723(inositol hexakisphosphate 1-kinase activity)//GO:0008440(inositol-1,4,5-trisphosphate 3-kinase activity)//GO:0005515(protein binding)//GO:0000832(inositol hexakisphosphate 5-kinase activity)	GO:0044281(small molecule metabolic process)//GO:0016310(phosphorylation)//GO:0043065(positive regulation of apoptotic process)//GO:0060337(type I interferon signaling pathway)//GO:0043647(inositol phosphate metabolic process)//GO:0019221(cytokine-mediated signaling pathway)//GO:0046854(phosphatidylinositol phosphorylation)//GO:0006817(phosphate ion transport)//GO:0030308(negative regulation of c…
chr19	46913585	46913960	diffreps_peak_18726	7.19556	375	NM_032040	CCDC8	4.84751	6.37436e-08	8.05173e-07	down	83987	3M3|PPP1R20|p90	MIM:614145|HGNC:HGNC:25367|Ensembl:ENSG00000169515|HPRD:13009|Vega:OTTHUMG00000162348	coiled-coil domain containing 8		GO:0005813(centrosome)//GO:0005886(plasma membrane)//GO:0005737(cytoplasm)//GO:1990393(3M complex)		GO:0007088(regulation of mitotic nuclear division)//GO:0010923(negative regulation of phosphatase activity)//GO:0000226(microtubule cytoskeleton organization)
chr9	116059601	116060440	diffreps_peak_42380	8.81498	839	NM_145051	RNF183	2.34437	1.53117e-09	3.75395e-08	down	138065	-	HGNC:HGNC:28721|Ensembl:ENSG00000165188|HPRD:10082|Vega:OTTHUMG00000020520	ring finger protein 183		GO:0016021(integral component of membrane)	GO:0008270(zinc ion binding)//GO:0005515(protein binding)
chr1	107866961	107867500	diffreps_peak_1724	7.38143	539	NM_001113226	NTNG1	19.7847	4.15498e-08	5.49664e-07	down	22854	Lmnt1	MIM:608818|HGNC:HGNC:23319|Ensembl:ENSG00000162631|HPRD:16389|Vega:OTTHUMG00000010965	netrin G1	hsa04360(Axon guidance)//hsa04514(Cell adhesion molecules (CAMs))	GO:0046658(anchored component of plasma membrane)	GO:0005515(protein binding)	GO:0007409(axonogenesis)
chr14	76964556	76964854	diffreps_peak_12332	8.52986	298	ENST00000556177	ESRRB	54.4956	2.95216e-09	6.21451e-08	down	2103	DFNB35|ERR2|ERRb|ESRL2|NR3B2	MIM:602167|HGNC:HGNC:3473|Ensembl:ENSG00000119715|HPRD:03700|Vega:OTTHUMG00000160457	estrogen related receptor beta	hsa04550(Signaling pathways regulating pluripotency of stem cells)	GO:0005654(nucleoplasm)//GO:0005634(nucleus)	GO:0008270(zinc ion binding)//GO:0003700(transcription factor activity, sequence-specific DNA binding)//GO:0043565(sequence-specific DNA binding)//GO:0003707(steroid hormone receptor activity)//GO:0004879(RNA polymerase II transcription factor activity, ligand-activated sequence-specific DNA binding)//GO:0008134(transcription factor binding)//GO:0005496(steroid binding)//GO:0000980(RNA polymerase…	GO:0043401(steroid hormone mediated signaling pathway)//GO:0030522(intracellular receptor signaling pathway)//GO:0001834(trophectodermal cell proliferation)//GO:0010467(gene expression)//GO:0006351(transcription, DNA-templated)//GO:0006367(transcription initiation from RNA polymerase II promoter)//GO:0045944(positive regulation of transcription from RNA polymerase II promoter)//GO:0001892(embryon…
chrX	117043321	117044059	diffreps_peak_44252	7.33718	738	NM_033495	KLHL13	3.08117	4.60066e-08	6.01844e-07	down	90293	BKLHD2	MIM:300655|HGNC:HGNC:22931|Ensembl:ENSG00000003096|HPRD:06461|Vega:OTTHUMG00000022252	kelch like family member 13	hsa04120(Ubiquitin mediated proteolysis)	GO:0030496(midbody)//GO:0031463(Cul3-RING ubiquitin ligase complex)	GO:0004842(ubiquitin-protein transferase activity)	GO:0007067(mitotic nuclear division)//GO:0000910(cytokinesis)//GO:0016567(protein ubiquitination)
chr3	190128481	190128720	diffreps_peak_27758	9.75169	239	NM_006580	CLDN16	38.0877	1.77138e-10	7.79673e-09	down	10686	HOMG3|PCLN1	MIM:603959|HGNC:HGNC:2037|Ensembl:ENSG00000113946|HPRD:04906|Vega:OTTHUMG00000156215	claudin 16	hsa04514(Cell adhesion molecules (CAMs))//hsa04530(Tight junction)//hsa04670(Leukocyte transendothelial migration)//hsa05160(Hepatitis C)	GO:0005923(bicellular tight junction)//GO:0016021(integral component of membrane)//GO:0005886(plasma membrane)	GO:0015095(magnesium ion transmembrane transporter activity)//GO:0005198(structural molecule activity)//GO:0005515(protein binding)//GO:0042802(identical protein binding)	GO:0051928(positive regulation of calcium ion transport)//GO:0007588(excretion)//GO:1903830(magnesium ion transmembrane transport)//GO:0016338(calcium-independent cell-cell adhesion via plasma membrane cell-adhesion molecules)//GO:0006875(cellular metal ion homeostasis)//GO:0070633(transepithelial transport)//GO:0006811(ion transport)
chr12	81769511	81769721	diffreps_peak_9168	9.77653	210	ENST00000548790	PPFIA2	3.27574	1.6729e-10	7.51167e-09	down	8499	-	MIM:603143|HGNC:HGNC:9246|Ensembl:ENSG00000139220|HPRD:04392|Vega:OTTHUMG00000170181	PTPRF interacting protein alpha 2		GO:0070062(extracellular exosome)//GO:0009986(cell surface)//GO:0005829(cytosol)//GO:0045202(synapse)//GO:0048786(presynaptic active zone)//GO:0005737(cytoplasm)	GO:0005515(protein binding)//GO:0032403(protein complex binding)	GO:0014047(glutamate secretion)//GO:0007268(synaptic transmission)//GO:0007160(cell-matrix adhesion)//GO:0007269(neurotransmitter secretion)
chr19	57065801	57066800	diffreps_peak_19009	9.60005	999	NM_020828	ZFP28	2.7501	2.51161e-10	9.96174e-09	down	140612	mkr5	MIM:616798|HGNC:HGNC:17801|Ensembl:ENSG00000196867|HPRD:15725|Vega:OTTHUMG00000181944	ZFP28 zinc finger protein		GO:0005622(intracellular)//GO:0005634(nucleus)	GO:0003676(nucleic acid binding)//GO:0046872(metal ion binding)//GO:0003677(DNA binding)//GO:0003700(transcription factor activity, sequence-specific DNA binding)	GO:0006351(transcription, DNA-templated)//GO:0006355(regulation of transcription, DNA-templated)
chr8	57079221	57080062	diffreps_peak_39698	8.19122	841	NM_002655	PLAG1	6.62429	6.43839e-09	1.15146e-07	down	5324	PSA|SGPA|ZNF912	MIM:603026|HGNC:HGNC:9045|Ensembl:ENSG00000181690|HPRD:04321|Vega:OTTHUMG00000164310	PLAG1 zinc finger		GO:0005634(nucleus)	GO:0001077(transcriptional activator activity, RNA polymerase II core promoter proximal region sequence-specific binding)//GO:0000978(RNA polymerase II core promoter proximal region sequence-specific DNA binding)//GO:0046872(metal ion binding)//GO:0003700(transcription factor activity, sequence-specific DNA binding)	GO:0010629(negative regulation of gene expression)//GO:0060736(prostate gland growth)//GO:0022612(gland morphogenesis)//GO:0060252(positive regulation of glial cell proliferation)//GO:0035264(multicellular organism growth)//GO:0006366(transcription from RNA polymerase II promoter)//GO:0045944(positive regulation of transcription from RNA polymerase II promoter)
chr16	52472201	52472940	diffreps_peak_14895	5.89773	739	NM_001080430	TOX3	17.9556	1.26553e-06	1.2458e-05	down	27324	CAGF9|TNRC9	MIM:611416|HGNC:HGNC:11972|Ensembl:ENSG00000103460|Vega:OTTHUMG00000173222	TOX high mobility group box family member 3		GO:0005634(nucleus)	GO:0034056(estrogen response element binding)//GO:0051219(phosphoprotein binding)//GO:0003682(chromatin binding)//GO:0005515(protein binding)//GO:0042803(protein homodimerization activity)	GO:0043524(negative regulation of neuron apoptotic process)//GO:0006915(apoptotic process)//GO:0006351(transcription, DNA-templated)//GO:0045893(positive regulation of transcription, DNA-templated)
chr19	18375841	18376220	diffreps_peak_18168	10.6104	379	NM_025249	KIAA1683	2.64199	2.45262e-11	2.27072e-09	down	80726	-	HGNC:HGNC:29350|Ensembl:ENSG00000130518|HPRD:13882|Vega:OTTHUMG00000183354	KIAA1683		GO:0005739(mitochondrion)//GO:0005634(nucleus)	GO:0005515(protein binding)
chr1	151509841	151510200	diffreps_peak_2160	9.71796	359	NM_020770	CGN	13.8102	1.91443e-10	8.23241e-09	down	57530	-	MIM:609473|HGNC:HGNC:17429|Ensembl:ENSG00000143375|HPRD:10827|Vega:OTTHUMG00000012497	cingulin	hsa04530(Tight junction)	GO:0005923(bicellular tight junction)//GO:0030054(cell junction)//GO:0016459(myosin complex)	GO:0005515(protein binding)//GO:0003774(motor activity)//GO:0003779(actin binding)//GO:0008017(microtubule binding)	GO:0003382(epithelial cell morphogenesis)//GO:0008152(metabolic process)//GO:0070830(bicellular tight junction assembly)//GO:0000226(microtubule cytoskeleton organization)//GO:0008150(biological_process)//GO:0007179(transforming growth factor beta receptor signaling pathway)
chr2	166171980	166172180	diffreps_peak_21162	9.55458	200	NM_021007	SCN2A	21.0617	2.78885e-10	1.07121e-08	down	6326	BFIC3|BFIS3|BFNIS|EIEE11|HBA|HBSCI|HBSCII|NAC2|Na(v)1.2|Nav1.2|SCN2A1|SCN2A2	MIM:182390|HGNC:HGNC:10588|Ensembl:ENSG00000136531|HPRD:03133|Vega:OTTHUMG00000044172	sodium voltage-gated channel alpha subunit 2	hsa04742(Taste transduction)	GO:0016021(integral component of membrane)//GO:0005887(integral component of plasma membrane)//GO:0014704(intercalated disc)//GO:0030424(axon)//GO:0033268(node of Ranvier)//GO:0031226(intrinsic component of plasma membrane)//GO:0033270(paranode region of axon)//GO:0030315(T-tubule)//GO:0005622(intracellular)//GO:0034706(sodium channel complex)//GO:0001518(voltage-gated sodium channel complex)	GO:0005244(voltage-gated ion channel activity)//GO:0005248(voltage-gated sodium channel activity)	GO:0035725(sodium ion transmembrane transport)//GO:0051402(neuron apoptotic process)//GO:0034765(regulation of ion transmembrane transport)//GO:0008627(intrinsic apoptotic signaling pathway in response to osmotic stress)//GO:0042552(myelination)//GO:0006814(sodium ion transport)//GO:0019228(neuronal action potential)//GO:0086010(membrane depolarization during action potential)//GO:0034220(ion tra…
chr4	95916946	95917160	diffreps_peak_29379	8.93957	214	ENST00000506363	BMPR1B	32.55	1.14928e-09	3.01139e-08	down	658	ALK-6|ALK6|AMDD|CDw293	MIM:603248|HGNC:HGNC:1077|Ensembl:ENSG00000138696|HPRD:04457|Vega:OTTHUMG00000130991	bone morphogenetic protein receptor type 1B	hsa04060(Cytokine-cytokine receptor interaction)//hsa04350(TGF-beta signaling pathway)//hsa04390(Hippo signaling pathway)//hsa04550(Signaling pathways regulating pluripotency of stem cells)	GO:0005886(plasma membrane)//GO:0005887(integral component of plasma membrane)//GO:0043235(receptor complex)//GO:0016020(membrane)//GO:0030425(dendrite)//GO:1990712(HFE-transferrin receptor complex)//GO:0043025(neuronal cell body)	GO:0046872(metal ion binding)//GO:0004674(protein serine/threonine kinase activity)//GO:0004702(receptor signaling protein serine/threonine kinase activity)//GO:0005524(ATP binding)//GO:0005025(transforming growth factor beta receptor activity, type I)//GO:0004675(transmembrane receptor protein serine/threonine kinase activity)//GO:0046332(SMAD binding)//GO:0005515(protein binding)//GO:0001948(gl…	GO:1902043(positive regulation of extrinsic apoptotic signaling pathway via death domain receptors)//GO:0002063(chondrocyte development)//GO:0030166(proteoglycan biosynthetic process)//GO:0032332(positive regulation of chondrocyte differentiation)//GO:0031290(retinal ganglion cell axon guidance)//GO:0030509(BMP signaling pathway)//GO:0061036(positive regulation of cartilage development)//GO:00305…
chr6	132270081	132270700	diffreps_peak_35525	5.39947	619	NM_001901	CTGF	3.32049	3.9859e-06	3.58778e-05	down	1490	CCN2|HCS24|IGFBP8|NOV2	MIM:121009|HGNC:HGNC:2500|Ensembl:ENSG00000118523|HPRD:00412|Vega:OTTHUMG00000015573	connective tissue growth factor	hsa04390(Hippo signaling pathway)	GO:0005886(plasma membrane)//GO:0005576(extracellular region)//GO:0005938(cell cortex)//GO:0048471(perinuclear region of cytoplasm)//GO:0005794(Golgi apparatus)//GO:0005829(cytosol)//GO:0043231(intracellular membrane-bounded organelle)//GO:0005578(proteinaceous extracellular matrix)//GO:0005615(extracellular space)//GO:0005801(cis-Golgi network)	GO:0008083(growth factor activity)//GO:0008201(heparin binding)//GO:0001968(fibronectin binding)//GO:0005178(integrin binding)//GO:0005520(insulin-like growth factor binding)//GO:0005515(protein binding)//GO:0008022(protein C-terminus binding)	GO:0070374(positive regulation of ERK1 and ERK2 cascade)//GO:0072593(reactive oxygen species metabolic process)//GO:0070278(extracellular matrix constituent secretion)//GO:0010260(organ senescence)//GO:0070318(positive regulation of G0 to G1 transition)//GO:0010628(positive regulation of gene expression)//GO:0001502(cartilage condensation)//GO:0060548(negative regulation of cell death)//GO:001647…
chr7	43483961	43484560	diffreps_peak_37069	5.13753	599	NM_015052	HECW1	22.7837	7.28569e-06	6.24257e-05	down	23072	NEDL1	MIM:610384|HGNC:HGNC:22195|HPRD:11385	HECT, C2 and WW domain containing E3 ubiquitin protein ligase 1		GO:0005829(cytosol)	GO:0004842(ubiquitin-protein transferase activity)//GO:0016874(ligase activity)//GO:0061630(ubiquitin protein ligase activity)	GO:0090090(negative regulation of canonical Wnt signaling pathway)//GO:0042787(protein ubiquitination involved in ubiquitin-dependent protein catabolic process)//GO:0016567(protein ubiquitination)
chr8	17613141	17613490	diffreps_peak_39242	5.14703	349	ENST00000519263	MTUS1	6.8745	7.1281e-06	6.11734e-05	down	57509	ATBP|ATIP|ICIS|MP44|MTSG1	MIM:609589|HGNC:HGNC:29789|Ensembl:ENSG00000129422|HPRD:11376|Vega:OTTHUMG00000163756	microtubule associated tumor suppressor 1		GO:0005886(plasma membrane)//GO:0005874(microtubule)//GO:0005815(microtubule organizing center)//GO:0005794(Golgi apparatus)//GO:0005819(spindle)//GO:0005739(mitochondrion)//GO:0005634(nucleus)//GO:0005615(extracellular space)
chr15	67664741	67665000	diffreps_peak_13621	7.7649	259	NM_001031715	IQCH	2.79863	1.71828e-08	2.57409e-07	down	64799	NYDSP5	MIM:612523|HGNC:HGNC:25721|Ensembl:ENSG00000103599|HPRD:07773|Vega:OTTHUMG00000133231	IQ motif containing H
chr14	105352611	105353840	diffreps_peak_12649	5.96768	1229	NM_015005	CEP170B	2.06301	1.07726e-06	1.0726e-05	down	283638	CEP170R|FAM68C|KIAA0284	HGNC:HGNC:20362|Ensembl:ENSG00000099814|HPRD:12388|Vega:OTTHUMG00000170763	centrosomal protein 170B		GO:0005874(microtubule)//GO:0005737(cytoplasm)
chr9	14851281	14851540	diffreps_peak_41001	6.79993	259	NM_144966	FREM1	32.0052	1.58514e-07	1.8422e-06	down	158326	BNAR|C9orf143|C9orf145|C9orf154|MOTA|TILRR|TRIGNO2	MIM:608944|HGNC:HGNC:23399|Ensembl:ENSG00000164946|HPRD:09865	FRAS1 related extracellular matrix 1		GO:0005604(basement membrane)//GO:0016021(integral component of membrane)	GO:0030246(carbohydrate binding)//GO:0046872(metal ion binding)	GO:0007154(cell communication)//GO:0097094(craniofacial suture morphogenesis)//GO:0007160(cell-matrix adhesion)
chr4	183675537	183676300	diffreps_peak_30586	11.1267	763	NM_001080477	TENM3	4.5481	7.46915e-12	1.21965e-09	down	55714	MCOPCB9|ODZ3|TNM3|Ten-m3|ten-3	MIM:610083|HGNC:HGNC:29944|Ensembl:ENSG00000218336|Vega:OTTHUMG00000160682	teneurin transmembrane protein 3		GO:0016020(membrane)//GO:0016021(integral component of membrane)//GO:0030424(axon)	GO:0046982(protein heterodimerization activity)//GO:0042803(protein homodimerization activity)	GO:0097264(self proteolysis)//GO:0010976(positive regulation of neuron projection development)//GO:0007156(homophilic cell adhesion via plasma membrane adhesion molecules)//GO:0048593(camera-type eye morphogenesis)//GO:0007165(signal transduction)
chr1	147229781	147230780	diffreps_peak_2053	6.45026	999	NM_181703	GJA5	3.00681	3.54605e-07	3.84966e-06	down	2702	ATFB11|CX40	MIM:121013|HGNC:HGNC:4279|Ensembl:ENSG00000265107|HPRD:08699|Vega:OTTHUMG00000014020	gap junction protein alpha 5		GO:0016021(integral component of membrane)//GO:0005887(integral component of plasma membrane)//GO:0005921(gap junction)//GO:0014704(intercalated disc)//GO:0042995(cell projection)//GO:0005922(connexon complex)	GO:0086075(gap junction channel activity involved in cardiac conduction electrical coupling)//GO:0071253(connexin binding)//GO:0055077(gap junction hemi-channel activity)//GO:0086077(gap junction channel activity involved in AV node cell-bundle of His cell electrical coupling)	GO:0086053(AV node cell to bundle of His cell communication by electrical coupling)//GO:1900133(regulation of renin secretion into blood stream)//GO:0098906(regulation of Purkinje myocyte action potential)//GO:0003283(atrial septum development)//GO:0060413(atrial septum morphogenesis)//GO:0030326(embryonic limb morphogenesis)//GO:0055117(regulation of cardiac muscle contraction)//GO:0045907(posit…
chr17	12668081	12668800	diffreps_peak_15693	8.36722	719	NM_153604	MYOCD	7.29645	4.29319e-09	8.35648e-08	down	93649	MYCD	MIM:606127|HGNC:HGNC:16067|Ensembl:ENSG00000141052|HPRD:09362|Vega:OTTHUMG00000058767	myocardin		GO:0005634(nucleus)	GO:0035035(histone acetyltransferase binding)//GO:0001105(RNA polymerase II transcription coactivator activity)//GO:0042826(histone deacetylase binding)//GO:0070412(R-SMAD binding)//GO:0001077(transcriptional activator activity, RNA polymerase II core promoter proximal region sequence-specific binding)//GO:0008134(transcription factor binding)//GO:0001228(transcriptional activator activity, RNA p…	GO:0071363(cellular response to growth factor stimulus)//GO:0055007(cardiac muscle cell differentiation)//GO:0051152(positive regulation of smooth muscle cell differentiation)//GO:0055012(ventricular cardiac muscle cell differentiation)//GO:0045736(negative regulation of cyclin-dependent protein serine/threonine kinase activity)//GO:0008285(negative regulation of cell proliferation)//GO:0000122(n…
chr3	57130081	57130533	diffreps_peak_25649	8.04685	452	NM_017563	IL17RD	2.84133	8.97748e-09	1.50553e-07	down	54756	HH18|IL-17RD|IL17RLM|SEF	MIM:606807|HGNC:HGNC:17616|Ensembl:ENSG00000144730|Vega:OTTHUMG00000150171	interleukin 17 receptor D		GO:0005654(nucleoplasm)//GO:0005887(integral component of plasma membrane)//GO:0005794(Golgi apparatus)//GO:0000139(Golgi membrane)	GO:0030368(interleukin-17 receptor activity)	GO:0007411(axon guidance)//GO:0045087(innate immune response)//GO:0008286(insulin receptor signaling pathway)//GO:0000165(MAPK cascade)//GO:0019221(cytokine-mediated signaling pathway)//GO:0007173(epidermal growth factor receptor signaling pathway)//GO:0007264(small GTPase mediated signal transduction)//GO:0007265(Ras protein signal transduction)//GO:0000186(activation of MAPKK activity)//GO:0048…
chr4	30724461	30725180	diffreps_peak_28472	6.82674	719	NM_002589	PCDH7	6.32012	1.49027e-07	1.74115e-06	down	5099	BH-Pcdh|BHPCDH|PPP1R120	MIM:602988|HGNC:HGNC:8659|Ensembl:ENSG00000169851|HPRD:04288|Vega:OTTHUMG00000160364	protocadherin 7		GO:0005886(plasma membrane)//GO:0005887(integral component of plasma membrane)//GO:0016021(integral component of membrane)	GO:0005509(calcium ion binding)	GO:0007156(homophilic cell adhesion via plasma membrane adhesion molecules)
chr17	74561461	74562120	diffreps_peak_16508	9.23663	659	NM_006456	ST6GALNAC2	3.80741	5.7992e-10	1.81636e-08	down	10610	SAITL1|SIAT7|SIAT7B|SIATL1|ST6GalNAII|STHM	MIM:610137|HGNC:HGNC:10867|Ensembl:ENSG00000070731|HPRD:10231|Vega:OTTHUMG00000180301	ST6 (alpha-N-acetyl-neuraminyl-2,3-beta-galactosyl-1,3)-N-acetylgalactosaminide alpha-2,6-sialyltransferase 2		GO:0016021(integral component of membrane)//GO:0030173(integral component of Golgi membrane)//GO:0005794(Golgi apparatus)//GO:0000139(Golgi membrane)	GO:0008373(sialyltransferase activity)	GO:0044267(cellular protein metabolic process)//GO:0006488(dolichol-linked oligosaccharide biosynthetic process)//GO:0009311(oligosaccharide metabolic process)//GO:0006493(protein O-linked glycosylation)//GO:0043687(post-translational protein modification)//GO:0016266(O-glycan processing)//GO:0001574(ganglioside biosynthetic process)//GO:0018279(protein N-linked glycosylation via asparagine)//GO:…
chr19	50792692	50792905	diffreps_peak_18851	9.27803	213	NM_024729	MYH14	3.32019	5.2719e-10	1.6903e-08	down	79784	DFNA4|DFNA4A|FP17425|MHC16|MYH17|NMHC II-C|NMHC-II-C|PNMHH|myosin	MIM:608568|HGNC:HGNC:23212|Ensembl:ENSG00000105357|HPRD:10543|Vega:OTTHUMG00000183034	myosin, heavy chain 14, non-muscle	hsa04530(Tight junction)//hsa04810(Regulation of actin cytoskeleton)//hsa05132(Salmonella infection)	GO:0043209(myelin sheath)//GO:0016460(myosin II complex)//GO:0005903(brush border)//GO:0016020(membrane)//GO:0001725(stress fiber)//GO:0005829(cytosol)//GO:0042641(actomyosin)//GO:0097513(myosin II filament)//GO:0070062(extracellular exosome)//GO:0030426(growth cone)//GO:0030424(axon)//GO:0016459(myosin complex)	GO:0000146(microfilament motor activity)//GO:0005524(ATP binding)//GO:0005516(calmodulin binding)//GO:0003774(motor activity)//GO:0030898(actin-dependent ATPase activity)//GO:0051015(actin filament binding)//GO:0003779(actin binding)	GO:0008360(regulation of cell shape)//GO:0008152(metabolic process)//GO:0048013(ephrin receptor signaling pathway)//GO:0031032(actomyosin structure organization)//GO:0070584(mitochondrion morphogenesis)//GO:0019228(neuronal action potential)//GO:0071625(vocalization behavior)//GO:0007264(small GTPase mediated signal transduction)//GO:0007411(axon guidance)//GO:0030048(actin filament-based movemen…
chr12	15654581	15654997	diffreps_peak_8090	5.07905	416	NM_002848	PTPRO	31.9185	8.33576e-06	7.07064e-05	down	5800	GLEPP1|NPHS6|PTP-OC|PTP-U2|PTPROT|PTPU2|R-PTP-O	MIM:600579|HGNC:HGNC:9678|Ensembl:ENSG00000151490|HPRD:02784|Vega:OTTHUMG00000168786	protein tyrosine phosphatase, receptor type O		GO:0005886(plasma membrane)//GO:0005887(integral component of plasma membrane)//GO:0016328(lateral plasma membrane)//GO:0030027(lamellipodium)//GO:0043005(neuron projection)//GO:0030424(axon)//GO:0016021(integral component of membrane)//GO:0070062(extracellular exosome)//GO:0030426(growth cone)//GO:0043197(dendritic spine)//GO:0016324(apical plasma membrane)	GO:0017147(Wnt-protein binding)//GO:0042803(protein homodimerization activity)//GO:0005001(transmembrane receptor protein tyrosine phosphatase activity)//GO:0016791(phosphatase activity)//GO:0005515(protein binding)//GO:0004725(protein tyrosine phosphatase activity)	GO:0000902(cell morphogenesis)//GO:0036060(slit diaphragm assembly)//GO:0003105(negative regulation of glomerular filtration)//GO:0010977(negative regulation of neuron projection development)//GO:0002548(monocyte chemotaxis)//GO:0010812(negative regulation of cell-substrate adhesion)//GO:0072112(glomerular visceral epithelial cell differentiation)//GO:0007411(axon guidance)//GO:0032835(glomerulus…
chr7	122755461	122755709	diffreps_peak_38381	8.95028	248	NM_022444	SLC13A1	13.3226	1.12129e-09	2.95715e-08	down	6561	NAS1|NaSi-1	MIM:606193|HGNC:HGNC:10916|Ensembl:ENSG00000081800|HPRD:08394|Vega:OTTHUMG00000157087	solute carrier family 13 member 1		GO:0016021(integral component of membrane)//GO:0005887(integral component of plasma membrane)//GO:0005886(plasma membrane)	GO:0015382(sodium:sulfate symporter activity)//GO:0005215(transporter activity)	GO:0006814(sodium ion transport)//GO:0055085(transmembrane transport)//GO:1902358(sulfate transmembrane transport)//GO:0008272(sulfate transport)//GO:0035725(sodium ion transmembrane transport)
chr15	74043681	74044038	diffreps_peak_13754	12.023	357	ENST00000569673	C15orf59	6.95522	9.48437e-13	5.4952e-10	down	388135	-	HGNC:HGNC:33753|Ensembl:ENSG00000205363|Vega:OTTHUMG00000172556	chromosome 15 open reading frame 59
chr6	109871401	109871740	diffreps_peak_35145	10.4269	339	ENST00000355283	AK9	4.55028	3.742e-11	2.90951e-09	down	221264	AK 9|AKD1|AKD2|C6orf199|C6orf224|dJ70A9.1	MIM:615358|HGNC:HGNC:33814|Ensembl:ENSG00000155085|HPRD:12871|Vega:OTTHUMG00000157658	adenylate kinase 9	hsa00230(Purine metabolism)//hsa00240(Pyrimidine metabolism)//	GO:0031965(nuclear membrane)//GO:0005654(nucleoplasm)//GO:0005634(nucleus)//GO:0005737(cytoplasm)//GO:0005829(cytosol)	GO:0005524(ATP binding)//GO:0050145(nucleoside phosphate kinase activity)//GO:0004550(nucleoside diphosphate kinase activity)//GO:0019205(nucleobase-containing compound kinase activity)	GO:0061508(CDP phosphorylation)//GO:0061571(TDP phosphorylation)//GO:0061568(GDP phosphorylation)//GO:0044281(small molecule metabolic process)//GO:0061570(dCDP phosphorylation)//GO:0061565(dAMP phosphorylation)//GO:0016310(phosphorylation)//GO:0055086(nucleobase-containing small molecule metabolic process)//GO:0061566(CMP phosphorylation)//GO:0006174(dADP phosphorylation)//GO:0015949(nucleobase-…
chr16	1251662	1252452	diffreps_peak_14324	8.89546	790	NM_021098	CACNA1H	2.67246	1.27216e-09	3.25154e-08	down	8912	CACNA1HB|Cav3.2|ECA6|EIG6	MIM:607904|HGNC:HGNC:1395|Ensembl:ENSG00000196557|HPRD:07442|Vega:OTTHUMG00000172992	calcium voltage-gated channel subunit alpha1 H	hsa04010(MAPK signaling pathway)//hsa04020(Calcium signaling pathway)//hsa04713(Circadian entrainment)//	GO:0005891(voltage-gated calcium channel complex)//GO:0016021(integral component of membrane)//GO:0042383(sarcolemma)//GO:0005901(caveola)	GO:0046872(metal ion binding)//GO:0008332(low voltage-gated calcium channel activity)//GO:0097110(scaffold protein binding)	GO:0070509(calcium ion import)//GO:0007517(muscle organ development)//GO:0007411(axon guidance)//GO:0086010(membrane depolarization during action potential)//GO:0034651(cortisol biosynthetic process)//GO:0034765(regulation of ion transmembrane transport)//GO:0070588(calcium ion transmembrane transport)//GO:0006936(muscle contraction)//GO:0035865(cellular response to potassium ion)//GO:0042391(reg…
chr1	214169941	214171580	diffreps_peak_3192	5.40193	1639	NM_002763	PROX1	6.2257	3.9634e-06	3.56869e-05	down	5629	-	MIM:601546|HGNC:HGNC:9459|Ensembl:ENSG00000117707|HPRD:03330|Vega:OTTHUMG00000036946	prospero homeobox 1		GO:0005634(nucleus)//GO:0005737(cytoplasm)	GO:0050693(LBD domain binding)//GO:0003700(transcription factor activity, sequence-specific DNA binding)//GO:0044212(transcription regulatory region DNA binding)//GO:0003677(DNA binding)//GO:0016922(ligand-dependent nuclear receptor binding)//GO:0003705(transcription factor activity, RNA polymerase II distal enhancer sequence-specific binding)//GO:0003714(transcription corepressor activity)//GO:0…	GO:0001889(liver development)//GO:0055007(cardiac muscle cell differentiation)//GO:0042752(regulation of circadian rhythm)//GO:0021915(neural tube development)//GO:0060849(regulation of transcription involved in lymphatic endothelial cell fate commitment)//GO:0060412(ventricular septum morphogenesis)//GO:0008285(negative regulation of cell proliferation)//GO:0000122(negative regulation of transcr…
chr3	47163581	47164260	diffreps_peak_25451	6.53388	679	NM_014159	SETD2	2.20393	2.92495e-07	3.22392e-06	down	29072	HBP231|HIF-1|HIP-1|HSPC069|HYPB|KMT3A|SET2|p231HBP	MIM:612778|HGNC:HGNC:18420|Ensembl:ENSG00000181555|HPRD:11043|Vega:OTTHUMG00000133514	SET domain containing 2	hsa00310(Lysine degradation)	GO:0005654(nucleoplasm)//GO:0005634(nucleus)//GO:0005694(chromosome)	GO:0018024(histone-lysine N-methyltransferase activity)//GO:0005515(protein binding)//GO:0046975(histone methyltransferase activity (H3-K36 specific))	GO:0048864(stem cell development)//GO:0006325(chromatin organization)//GO:0035441(cell migration involved in vasculogenesis)//GO:0048332(mesoderm morphogenesis)//GO:0034728(nucleosome organization)//GO:0060669(embryonic placenta morphogenesis)//GO:0010793(regulation of mRNA export from nucleus)//GO:0001763(morphogenesis of a branching structure)//GO:0030900(forebrain development)//GO:0060977(coro…
chr9	38577049	38577261	diffreps_peak_41417	8.71246	212	NM_147195	ANKRD18A	3.29381	1.93883e-09	4.4967e-08	down	253650	-	HGNC:HGNC:23643|Ensembl:ENSG00000180071|HPRD:13419|Vega:OTTHUMG00000186349	ankyrin repeat domain 18A
chr15	80886221	80886800	diffreps_peak_13878	7.6112	579	NM_014862	ARNT2	3.99892	2.44794e-08	3.47881e-07	down	9915	WEDAS|bHLHe1	MIM:606036|HGNC:HGNC:16876|Ensembl:ENSG00000172379|Vega:OTTHUMG00000165478	aryl hydrocarbon receptor nuclear translocator 2	hsa05200(Pathways in cancer)//hsa05202(Transcriptional misregulation in cancer)//hsa05211(Renal cell carcinoma)	GO:0005667(transcription factor complex)//GO:0005634(nucleus)//GO:0005737(cytoplasm)	GO:0046982(protein heterodimerization activity)//GO:0017162(aryl hydrocarbon receptor binding)//GO:0003700(transcription factor activity, sequence-specific DNA binding)//GO:0000978(RNA polymerase II core promoter proximal region sequence-specific DNA binding)//GO:0001077(transcriptional activator activity, RNA polymerase II core promoter proximal region sequence-specific binding)//GO:0046983(prot…	GO:0008284(positive regulation of cell proliferation)//GO:0007420(brain development)//GO:0001666(response to hypoxia)//GO:0006351(transcription, DNA-templated)//GO:0001701(in utero embryonic development)//GO:0006366(transcription from RNA polymerase II promoter)//GO:0045944(positive regulation of transcription from RNA polymerase II promoter)//GO:0043066(negative regulation of apoptotic process)/…
chr10	11911488	11911920	diffreps_peak_3875	7.9646	432	NM_153256	PROSER2	2.16047	1.08491e-08	1.7597e-07	down	254427	C10orf47	HGNC:HGNC:23728|Ensembl:ENSG00000148426|HPRD:10697|Vega:OTTHUMG00000017673	proline and serine rich 2			GO:0005515(protein binding)
chr7	131812501	131813700	diffreps_peak_38561	10.7532	1199	NM_020911	PLXNA4	3.65915	1.76502e-11	1.89619e-09	down	91584	FAYV2820|PLEXA4|PLXNA4A|PLXNA4B|PRO34003	MIM:604280|HGNC:HGNC:9102|Ensembl:ENSG00000221866|HPRD:10901|Vega:OTTHUMG00000155108	plexin A4		GO:0005886(plasma membrane)//GO:0005887(integral component of plasma membrane)//GO:0002116(semaphorin receptor complex)	GO:0017154(semaphorin receptor activity)	GO:0021785(branchiomotor neuron axon guidance)//GO:0007411(axon guidance)//GO:0021644(vagus nerve morphogenesis)//GO:0071526(semaphorin-plexin signaling pathway)//GO:0021784(postganglionic parasympathetic fiber development)//GO:0048485(sympathetic nervous system development)//GO:0050923(regulation of negative chemotaxis)//GO:0021793(chemorepulsion of branchiomotor axon)//GO:1902287(semaphorin-ple…
chr12	977261	977540	diffreps_peak_7803	6.31884	279	NM_213655	WNK1	5.78722	4.7991e-07	5.08256e-06	down	65125	HSAN2|HSN2|KDP|PPP1R167|PRKWNK1|PSK|p65	MIM:605232|HGNC:HGNC:14540|Ensembl:ENSG00000060237|HPRD:05570|Vega:OTTHUMG00000090321	WNK lysine deficient protein kinase 1		GO:0005737(cytoplasm)	GO:0004674(protein serine/threonine kinase activity)//GO:0019901(protein kinase binding)//GO:0019902(phosphatase binding)//GO:0005524(ATP binding)//GO:0030291(protein serine/threonine kinase inhibitor activity)//GO:0000287(magnesium ion binding)//GO:0019869(chloride channel inhibitor activity)//GO:0004672(protein kinase activity)//GO:0005515(protein binding)//GO:0019870(potassium channel inhibito…	GO:1904030(negative regulation of cyclin-dependent protein kinase activity)//GO:0003084(positive regulation of systemic arterial blood pressure)//GO:0048666(neuron development)//GO:0090188(negative regulation of pancreatic juice secretion)//GO:0006468(protein phosphorylation)//GO:0010923(negative regulation of phosphatase activity)//GO:0050794(regulation of cellular process)//GO:0046777(protein a…
chr18	57102921	57103373	diffreps_peak_17320	5.26605	452	NM_133459	CCBE1	12.7023	5.41939e-06	4.76662e-05	down	147372	HKLLS1	MIM:612753|HGNC:HGNC:29426|Ensembl:ENSG00000183287|HPRD:08703|Vega:OTTHUMG00000180087	collagen and calcium binding EGF domains 1		GO:0005578(proteinaceous extracellular matrix)//GO:0005581(collagen trimer)//GO:0005615(extracellular space)	GO:0005518(collagen binding)//GO:0002020(protease binding)//GO:0005515(protein binding)//GO:0005509(calcium ion binding)	GO:0010595(positive regulation of endothelial cell migration)//GO:0045766(positive regulation of angiogenesis)//GO:1900748(positive regulation of vascular endothelial growth factor signaling pathway)//GO:1901492(positive regulation of lymphangiogenesis)//GO:0048845(venous blood vessel morphogenesis)//GO:0001946(lymphangiogenesis)//GO:0002040(sprouting angiogenesis)//GO:0010575(positive regulation…
chr18	48255841	48256360	diffreps_peak_17209	9.72278	519	NM_002747	MAPK4	21.8018	1.89329e-10	8.16393e-09	down	5596	ERK-4|ERK4|PRKM4|p63-MAPK|p63MAPK	MIM:176949|HGNC:HGNC:6878|Ensembl:ENSG00000141639|HPRD:01497|Vega:OTTHUMG00000179853	mitogen-activated protein kinase 4		GO:0005829(cytosol)//GO:0005622(intracellular)//GO:0005634(nucleus)//GO:0005737(cytoplasm)//GO:0005654(nucleoplasm)	GO:0004674(protein serine/threonine kinase activity)//GO:0042803(protein homodimerization activity)//GO:0005524(ATP binding)//GO:0004707(MAP kinase activity)//GO:0046982(protein heterodimerization activity)//GO:0019901(protein kinase binding)//GO:0005515(protein binding)	GO:0007049(cell cycle)//GO:0000165(MAPK cascade)//GO:0006468(protein phosphorylation)
chr11	26690521	26691440	diffreps_peak_6212	7.78131	919	NM_178498	SLC5A12	4.38478	1.65459e-08	2.49522e-07	down	159963	SMCT2	MIM:612455|HGNC:HGNC:28750|Ensembl:ENSG00000148942|HPRD:15395|Vega:OTTHUMG00000150706	solute carrier family 5 member 12		GO:0016021(integral component of membrane)//GO:0070062(extracellular exosome)//GO:0016324(apical plasma membrane)	GO:0015129(lactate transmembrane transporter activity)//GO:0005215(transporter activity)//GO:0015293(symporter activity)	GO:0006814(sodium ion transport)//GO:0055085(transmembrane transport)//GO:0035873(lactate transmembrane transport)
chr5	9042601	9043000	diffreps_peak_31038	6.98342	399	NM_003966	SEMA5A	3.8288	1.03892e-07	1.25104e-06	down	9037	SEMAF|semF	MIM:609297|HGNC:HGNC:10736|Ensembl:ENSG00000112902|HPRD:10219|Vega:OTTHUMG00000090501	semaphorin 5A	hsa04360(Axon guidance)	GO:0016020(membrane)//GO:0005886(plasma membrane)//GO:0070062(extracellular exosome)//GO:0016021(integral component of membrane)	GO:0035373(chondroitin sulfate proteoglycan binding)//GO:0008046(axon guidance receptor activity)//GO:0043395(heparan sulfate proteoglycan binding)//GO:0030215(semaphorin receptor binding)//GO:0045545(syndecan binding)//GO:0045499(chemorepellent activity)	GO:0048843(negative regulation of axon extension involved in axon guidance)//GO:0050918(positive chemotaxis)//GO:0050908(detection of light stimulus involved in visual perception)//GO:0048842(positive regulation of axon extension involved in axon guidance)//GO:2000352(negative regulation of endothelial cell apoptotic process)//GO:0045766(positive regulation of angiogenesis)//GO:0001569(patterning…
chr4	141832206	141832508	diffreps_peak_30043	5.10702	302	ENST00000507500	RNF150	8.50589	7.81583e-06	6.66165e-05	down	57484	-	HGNC:HGNC:23138|Ensembl:ENSG00000170153|HPRD:15258|Vega:OTTHUMG00000161380	ring finger protein 150		GO:0016021(integral component of membrane)	GO:0008270(zinc ion binding)
chr6	109814501	109814774	diffreps_peak_35136	7.83739	273	NM_001145128	AK9	3.67929	1.45416e-08	2.24295e-07	down	221264	AK 9|AKD1|AKD2|C6orf199|C6orf224|dJ70A9.1	MIM:615358|HGNC:HGNC:33814|Ensembl:ENSG00000155085|HPRD:12871|Vega:OTTHUMG00000157658	adenylate kinase 9	hsa00230(Purine metabolism)//hsa00240(Pyrimidine metabolism)//	GO:0031965(nuclear membrane)//GO:0005654(nucleoplasm)//GO:0005634(nucleus)//GO:0005737(cytoplasm)//GO:0005829(cytosol)	GO:0005524(ATP binding)//GO:0050145(nucleoside phosphate kinase activity)//GO:0004550(nucleoside diphosphate kinase activity)//GO:0019205(nucleobase-containing compound kinase activity)	GO:0061508(CDP phosphorylation)//GO:0061571(TDP phosphorylation)//GO:0061568(GDP phosphorylation)//GO:0044281(small molecule metabolic process)//GO:0061570(dCDP phosphorylation)//GO:0061565(dAMP phosphorylation)//GO:0016310(phosphorylation)//GO:0055086(nucleobase-containing small molecule metabolic process)//GO:0061566(CMP phosphorylation)//GO:0006174(dADP phosphorylation)//GO:0015949(nucleobase-…
chr15	69018181	69018780	diffreps_peak_13648	9.42216	599	NM_006091	CORO2B	6.47756	3.78304e-10	1.3325e-08	down	10391	CLIPINC	MIM:605002|HGNC:HGNC:2256|Ensembl:ENSG00000103647|HPRD:05416|Vega:OTTHUMG00000133288	coronin 2B		GO:0016020(membrane)//GO:0015629(actin cytoskeleton)//GO:0005737(cytoplasm)	GO:0005515(protein binding)//GO:0003779(actin binding)//GO:0051015(actin filament binding)	GO:0030036(actin cytoskeleton organization)
chr1	169390600	169391551	diffreps_peak_2523	5.83429	951	NM_021179	CCDC181	13.4137	1.46456e-06	1.425e-05	down	57821	C1orf114	HGNC:HGNC:28051|Ensembl:ENSG00000117477|HPRD:14258|Vega:OTTHUMG00000035448	coiled-coil domain containing 181		GO:0005654(nucleoplasm)
chr18	30926174	30926375	diffreps_peak_17031	9.30742	201	NM_198995	CCDC178	7.37172	4.92702e-10	1.61163e-08	down	374864	C18orf34	HGNC:HGNC:29588|Ensembl:ENSG00000166960|HPRD:12691|Vega:OTTHUMG00000132279	coiled-coil domain containing 178
chr15	57840361	57840680	diffreps_peak_13464	8.01211	319	NM_032866	CGNL1	3.23731	9.72501e-09	1.60676e-07	down	84952	JACOP	MIM:607856|HGNC:HGNC:25931|Ensembl:ENSG00000128849|HPRD:09708|Vega:OTTHUMG00000166485	cingulin-like 1		GO:0005923(bicellular tight junction)//GO:0016459(myosin complex)	GO:0003774(motor activity)	GO:0008152(metabolic process)
chr15	39890261	39890480	diffreps_peak_13135	7.47474	219	NM_003246	THBS1	2.48216	3.35164e-08	4.56117e-07	down	7057	THBS|THBS-1|TSP|TSP-1|TSP1	MIM:188060|HGNC:HGNC:11785|HPRD:01765	thrombospondin 1	hsa04015(Rap1 signaling pathway)//hsa04115(p53 signaling pathway)//hsa04145(Phagosome)//hsa04151(PI3K-Akt signaling pathway)//hsa04350(TGF-beta signaling pathway)//hsa04510(Focal adhesion)//hsa04512(ECM-receptor interaction)//hsa05144(Malaria)//hsa05205(Proteoglycans in cancer)//hsa05206(MicroRNAs in cancer)//hsa05219(Bladder cancer)	GO:0016529(sarcoplasmic reticulum)//GO:0009897(external side of plasma membrane)//GO:0070062(extracellular exosome)//GO:0005576(extracellular region)//GO:0009986(cell surface)//GO:0031093(platelet alpha granule lumen)//GO:0005788(endoplasmic reticulum lumen)//GO:0005577(fibrinogen complex)//GO:0005783(endoplasmic reticulum)//GO:0031012(extracellular matrix)//GO:0031091(platelet alpha granule)//GO…	GO:0043236(laminin binding)//GO:0017134(fibroblast growth factor binding)//GO:0043394(proteoglycan binding)//GO:0008201(heparin binding)//GO:0001968(fibronectin binding)//GO:0030169(low-density lipoprotein particle binding)//GO:0042802(identical protein binding)//GO:0070051(fibrinogen binding)//GO:0001786(phosphatidylserine binding)//GO:0050431(transforming growth factor beta binding)//GO:0005178…	GO:0030168(platelet activation)//GO:0044267(cellular protein metabolic process)//GO:0010759(positive regulation of macrophage chemotaxis)//GO:0032026(response to magnesium ion)//GO:0043536(positive regulation of blood vessel endothelial cell migration)//GO:1902043(positive regulation of extrinsic apoptotic signaling pathway via death domain receptors)//GO:0040037(negative regulation of fibroblast…
chr17	6356181	6356760	diffreps_peak_15543	10.5746	579	NM_031220	PITPNM3	3.40637	2.66344e-11	2.38909e-09	down	83394	ACKR6|CORD5|NIR1|RDGBA3	MIM:608921|HGNC:HGNC:21043|Ensembl:ENSG00000091622|HPRD:07498|Vega:OTTHUMG00000102039	PITPNM family member 3		GO:0005622(intracellular)//GO:0016021(integral component of membrane)//GO:0012505(endomembrane system)	GO:0008289(lipid binding)//GO:0008526(phosphatidylinositol transporter activity)//GO:0005515(protein binding)//GO:0030971(receptor tyrosine kinase binding)//GO:0005509(calcium ion binding)	GO:0006810(transport)//GO:0046488(phosphatidylinositol metabolic process)//GO:0015914(phospholipid transport)
chr9	113169321	113170420	diffreps_peak_42299	8.66207	1099	NM_153366	SVEP1	3.41425	2.17738e-09	4.91184e-08	down	79987	C9orf13|CCP22|POLYDOM|SEL-OB|SELOB	MIM:611691|HGNC:HGNC:15985|Ensembl:ENSG00000165124|Vega:OTTHUMG00000020482	sushi, von Willebrand factor type A, EGF and pentraxin domain containing 1		GO:0016020(membrane)//GO:0005576(extracellular region)//GO:0005737(cytoplasm)	GO:0003682(chromatin binding)//GO:0005509(calcium ion binding)	GO:0007155(cell adhesion)
chr2	220312881	220313993	diffreps_peak_22060	8.04365	1112	NM_005876	SPEG	2.28287	9.04377e-09	1.51418e-07	down	10290	APEG-1|APEG1|BPEG|CNM5|SPEGalpha|SPEGbeta	MIM:615950|HGNC:HGNC:16901|Ensembl:ENSG00000072195|HPRD:10653|Vega:OTTHUMG00000058925	SPEG complex locus		GO:0005634(nucleus)	GO:0005524(ATP binding)//GO:0005515(protein binding)//GO:0004674(protein serine/threonine kinase activity)	GO:0007517(muscle organ development)//GO:0006468(protein phosphorylation)//GO:0001701(in utero embryonic development)//GO:0008285(negative regulation of cell proliferation)//GO:0060541(respiratory system development)//GO:0055013(cardiac muscle cell development)
chr16	28303839	28304500	diffreps_peak_14676	9.6528	661	NM_001024401	SBK1	3.19393	2.22434e-10	9.16318e-09	down	388228	SBK	HGNC:HGNC:17699|Ensembl:ENSG00000188322|HPRD:18608|Vega:OTTHUMG00000166066	SH3 domain binding kinase 1		GO:0005737(cytoplasm)	GO:0005524(ATP binding)//GO:0004674(protein serine/threonine kinase activity)	GO:0006468(protein phosphorylation)
chr1	162352971	162353400	diffreps_peak_2424	8.8167	429	NM_001085375	C1orf226	4.93675	1.52511e-09	3.74258e-08	down	400793	-	HGNC:HGNC:34351|Ensembl:ENSG00000239887|Vega:OTTHUMG00000031376	chromosome 1 open reading frame 226
chr9	113168521	113169080	diffreps_peak_42298	9.84041	559	NM_153366	SVEP1	3.28269	1.44409e-10	6.80796e-09	down	79987	C9orf13|CCP22|POLYDOM|SEL-OB|SELOB	MIM:611691|HGNC:HGNC:15985|Ensembl:ENSG00000165124|Vega:OTTHUMG00000020482	sushi, von Willebrand factor type A, EGF and pentraxin domain containing 1		GO:0016020(membrane)//GO:0005576(extracellular region)//GO:0005737(cytoplasm)	GO:0003682(chromatin binding)//GO:0005509(calcium ion binding)	GO:0007155(cell adhesion)
chr3	128204569	128204880	diffreps_peak_26735	10.7099	311	NM_032638	GATA2	2.77091	1.95011e-11	2.00602e-09	down	2624	DCML|IMD21|MONOMAC|NFE1B	MIM:137295|HGNC:HGNC:4171|Ensembl:ENSG00000179348|HPRD:00673|Vega:OTTHUMG00000159689	GATA binding protein 2		GO:0005654(nucleoplasm)//GO:0005667(transcription factor complex)//GO:0005634(nucleus)//GO:0042629(mast cell granule)//GO:0005829(cytosol)	GO:0008270(zinc ion binding)//GO:0003700(transcription factor activity, sequence-specific DNA binding)//GO:0005515(protein binding)//GO:0000979(RNA polymerase II core promoter sequence-specific DNA binding)//GO:0003682(chromatin binding)//GO:0000977(RNA polymerase II regulatory region sequence-specific DNA binding)//GO:0001085(RNA polymerase II transcription factor binding)//GO:0008134(transcript…	GO:0045650(negative regulation of macrophage differentiation)//GO:0097154(GABAergic neuron differentiation)//GO:0045654(positive regulation of megakaryocyte differentiation)//GO:0070345(negative regulation of fat cell proliferation)//GO:2000977(regulation of forebrain neuron differentiation)//GO:0007204(positive regulation of cytosolic calcium ion concentration)//GO:0030097(hemopoiesis)//GO:00001…
chr15	69019521	69020140	diffreps_peak_13649	6.69999	619	NM_006091	CORO2B	2.48047	1.9953e-07	2.27012e-06	down	10391	CLIPINC	MIM:605002|HGNC:HGNC:2256|Ensembl:ENSG00000103647|HPRD:05416|Vega:OTTHUMG00000133288	coronin 2B		GO:0016020(membrane)//GO:0015629(actin cytoskeleton)//GO:0005737(cytoplasm)	GO:0005515(protein binding)//GO:0003779(actin binding)//GO:0051015(actin filament binding)	GO:0030036(actin cytoskeleton organization)
chr10	129537981	129538300	diffreps_peak_5575	10.5662	319	NM_207426	FOXI2	36.4891	2.71547e-11	2.41078e-09	down	399823	-	HGNC:HGNC:32448|Ensembl:ENSG00000186766|HPRD:13540|Vega:OTTHUMG00000019250	forkhead box I2		GO:0005634(nucleus)	GO:0000981(RNA polymerase II transcription factor activity, sequence-specific DNA binding)//GO:0043565(sequence-specific DNA binding)	GO:0006357(regulation of transcription from RNA polymerase II promoter)//GO:0009653(anatomical structure morphogenesis)//GO:0006351(transcription, DNA-templated)//GO:0030154(cell differentiation)
chr9	18777441	18777800	diffreps_peak_41083	9.32441	359	NM_001040272	ADAMTSL1	14.2571	4.73794e-10	1.56576e-08	down	92949	ADAMTSL-1|ADAMTSR1|C9orf94|PUNCTIN	MIM:609198|HGNC:HGNC:14632|Ensembl:ENSG00000178031|HPRD:16462|Vega:OTTHUMG00000019604	ADAMTS like 1		GO:0005578(proteinaceous extracellular matrix)//GO:0005788(endoplasmic reticulum lumen)	GO:0008237(metallopeptidase activity)//GO:0008270(zinc ion binding)	GO:0006508(proteolysis)//GO:0006493(protein O-linked glycosylation)//GO:0043687(post-translational protein modification)//GO:0036066(protein O-linked fucosylation)//GO:0044267(cellular protein metabolic process)
chr2	120347301	120347620	diffreps_peak_20419	8.73677	319	ENST00000594141	PCDP1	3.73729	1.83326e-09	4.30294e-08	down
chr12	117583741	117584082	diffreps_peak_9590	6.23091	341	NM_015002	FBXO21	2.00749	5.87616e-07	6.12522e-06	down	23014	FBX21	MIM:609095|HGNC:HGNC:13592|Ensembl:ENSG00000135108|HPRD:09948	F-box protein 21		GO:0000151(ubiquitin ligase complex)	GO:0004842(ubiquitin-protein transferase activity)//GO:0003677(DNA binding)	GO:0006511(ubiquitin-dependent protein catabolic process)//GO:0016567(protein ubiquitination)
chr19	11527521	11527733	diffreps_peak_17938	9.66646	212	NM_001035223	RGL3	2.38184	2.15544e-10	8.95672e-09	down	57139	-	MIM:616743|HGNC:HGNC:30282|Ensembl:ENSG00000205517|Vega:OTTHUMG00000172898	ral guanine nucleotide dissociation stimulator-like 3		GO:0005622(intracellular)	GO:0017016(Ras GTPase binding)//GO:0008321(Ral guanyl-nucleotide exchange factor activity)	GO:0007264(small GTPase mediated signal transduction)//GO:0043547(positive regulation of GTPase activity)
chr1	108023241	108023860	diffreps_peak_1736	6.78522	619	NM_001113226	NTNG1	30.2402	1.63976e-07	1.90024e-06	down	22854	Lmnt1	MIM:608818|HGNC:HGNC:23319|Ensembl:ENSG00000162631|HPRD:16389|Vega:OTTHUMG00000010965	netrin G1	hsa04360(Axon guidance)//hsa04514(Cell adhesion molecules (CAMs))	GO:0046658(anchored component of plasma membrane)	GO:0005515(protein binding)	GO:0007409(axonogenesis)
chrX	131762681	131763120	diffreps_peak_44439	10.2431	439	NM_147175	HS6ST2	61.9776	5.71387e-11	3.76347e-09	down	90161	-	MIM:300545|HGNC:HGNC:19133|Ensembl:ENSG00000171004|HPRD:06590|Vega:OTTHUMG00000022430	heparan sulfate 6-O-sulfotransferase 2	hsa00534(Glycosaminoglycan biosynthesis - heparan sulfate / heparin)	GO:0005654(nucleoplasm)//GO:0016021(integral component of membrane)//GO:0070062(extracellular exosome)//GO:0000139(Golgi membrane)	GO:0017095(heparan sulfate 6-O-sulfotransferase activity)	GO:0006024(glycosaminoglycan biosynthetic process)//GO:0015015(heparan sulfate proteoglycan biosynthetic process, enzymatic modification)//GO:0005975(carbohydrate metabolic process)//GO:0044281(small molecule metabolic process)//GO:0030203(glycosaminoglycan metabolic process)
chr12	95926701	95927100	diffreps_peak_9312	8.72578	399	NM_032147	USP44	11.5969	1.88029e-09	4.38945e-08	down	84101	-	MIM:610993|HGNC:HGNC:20064|Ensembl:ENSG00000136014|HPRD:15636|Vega:OTTHUMG00000170281	ubiquitin specific peptidase 44		GO:0005730(nucleolus)//GO:0005634(nucleus)//GO:0015630(microtubule cytoskeleton)	GO:0004843(thiol-dependent ubiquitin-specific protease activity)//GO:0008270(zinc ion binding)//GO:0005515(protein binding)//GO:0008234(cysteine-type peptidase activity)//GO:0036459(thiol-dependent ubiquitinyl hydrolase activity)	GO:0016579(protein deubiquitination)//GO:0007067(mitotic nuclear division)//GO:0090266(regulation of mitotic cell cycle spindle assembly checkpoint)//GO:0051301(cell division)//GO:0060564(negative regulation of APC-Cdc20 complex activity)//GO:0006511(ubiquitin-dependent protein catabolic process)//GO:0043161(proteasome-mediated ubiquitin-dependent protein catabolic process)//GO:0090231(regulation…
chr4	48037641	48038380	diffreps_peak_28635	8.20568	739	NM_207330	NIPAL1	10.6022	6.22758e-09	1.12094e-07	down	152519	NPAL1	HGNC:HGNC:27194|HPRD:14096	NIPA like domain containing 1		GO:0016021(integral component of membrane)	GO:0015095(magnesium ion transmembrane transporter activity)	GO:0015693(magnesium ion transport)//GO:1903830(magnesium ion transmembrane transport)
chr14	23990981	23991280	diffreps_peak_11339	6.19577	299	NM_033400	ZFHX2	2.39326	6.37137e-07	6.60342e-06	down	85446	ZFH-5|ZNF409	HGNC:HGNC:20152|Ensembl:ENSG00000136367|HPRD:18318|Vega:OTTHUMG00000156894	zinc finger homeobox 2		GO:0005634(nucleus)	GO:0008270(zinc ion binding)//GO:0046872(metal ion binding)//GO:0043565(sequence-specific DNA binding)	GO:0006351(transcription, DNA-templated)//GO:0006355(regulation of transcription, DNA-templated)//GO:0030534(adult behavior)
chr6	152737521	152737980	diffreps_peak_35912	5.15348	459	NM_033071	SYNE1	7.44001	7.02301e-06	6.03349e-05	down	23345	8B|ARCA1|C6orf98|CPG2|EDMD4|MYNE1|Nesp1|SCAR8|dJ45H2.2	MIM:608441|HGNC:HGNC:17089|Ensembl:ENSG00000131018|HPRD:09762|Vega:OTTHUMG00000015841	spectrin repeat containing, nuclear envelope 1		GO:0016021(integral component of membrane)//GO:0005640(nuclear outer membrane)//GO:0005635(nuclear envelope)//GO:0031965(nuclear membrane)//GO:0034993(LINC complex)//GO:0005794(Golgi apparatus)//GO:0045211(postsynaptic membrane)//GO:0030017(sarcomere)//GO:0005654(nucleoplasm)//GO:0005634(nucleus)//GO:0005856(cytoskeleton)//GO:0005737(cytoplasm)	GO:0042803(protein homodimerization activity)//GO:0003779(actin binding)//GO:0042802(identical protein binding)//GO:0051015(actin filament binding)//GO:0044822(poly(A) RNA binding)//GO:0005515(protein binding)//GO:0005521(lamin binding)	GO:0090292(nuclear matrix anchoring at nuclear membrane)//GO:0090286(cytoskeletal anchoring at nuclear membrane)//GO:0040023(establishment of nucleus localization)//GO:0042692(muscle cell differentiation)//GO:0007030(Golgi organization)//GO:0006997(nucleus organization)
chr14	24883801	24884020	diffreps_peak_11373	9.70619	219	NM_025081	NYNRIN	3.22501	1.96704e-10	8.39924e-09	down	57523	CGIN1|KIAA1305	HGNC:HGNC:20165|Ensembl:ENSG00000205978|Vega:OTTHUMG00000171314	NYN domain and retroviral integrase containing		GO:0016021(integral component of membrane)//GO:0005575(cellular_component)	GO:0003674(molecular_function)//GO:0003676(nucleic acid binding)	GO:0015074(DNA integration)//GO:0008150(biological_process)
chr18	24128241	24128500	diffreps_peak_16920	10.1038	259	NM_001142730	KCTD1	2.65949	7.87378e-11	4.57264e-09	down	284252	C18orf5|SENS	MIM:613420|HGNC:HGNC:18249|Ensembl:ENSG00000134504|HPRD:11059|Vega:OTTHUMG00000131947	potassium channel tetramerization domain containing 1		GO:0005634(nucleus)	GO:0003714(transcription corepressor activity)//GO:0008134(transcription factor binding)//GO:0005515(protein binding)	GO:0006351(transcription, DNA-templated)//GO:0045892(negative regulation of transcription, DNA-templated)//GO:0051260(protein homooligomerization)
chr17	18880901	18881200	diffreps_peak_15743	9.66549	299	NM_001039999	FAM83G	3.28284	2.16027e-10	8.97089e-09	down	644815	PAWS1	MIM:615886|HGNC:HGNC:32554|Ensembl:ENSG00000188522	family with sequence similarity 83 member G		GO:0005634(nucleus)//GO:0005829(cytosol)	GO:0005515(protein binding)	GO:0030509(BMP signaling pathway)
chr19	6752172	6752764	diffreps_peak_17815	9.3161	592	NM_005490	SH2D3A	2.33796	4.82952e-10	1.5874e-08	down	10045	NSP1	MIM:604721|HGNC:HGNC:16885|Ensembl:ENSG00000125731|HPRD:05283|Vega:OTTHUMG00000181868	SH2 domain containing 3A		GO:0005622(intracellular)	GO:0005515(protein binding)//GO:0005070(SH3/SH2 adaptor activity)//GO:0005085(guanyl-nucleotide exchange factor activity)	GO:0043547(positive regulation of GTPase activity)//GO:0007254(JNK cascade)//GO:0009967(positive regulation of signal transduction)//GO:0007264(small GTPase mediated signal transduction)
chr22	18022221	18022692	diffreps_peak_23977	9.81699	471	NM_001290046	CECR2	11.7276	1.5241e-10	7.06343e-09	down	27443	-	MIM:607576|HGNC:HGNC:1840|Ensembl:ENSG00000099954|Vega:OTTHUMG00000150072	cat eye syndrome chromosome region, candidate 2		GO:0005634(nucleus)//GO:0090537(CERF complex)//GO:0005719(nuclear euchromatin)	GO:0005515(protein binding)	GO:0006309(apoptotic DNA fragmentation)//GO:0007338(single fertilization)//GO:0001842(neural fold formation)//GO:0097194(execution phase of apoptosis)//GO:0021915(neural tube development)//GO:0001843(neural tube closure)//GO:0007010(cytoskeleton organization)//GO:0016192(vesicle-mediated transport)//GO:0090102(cochlea development)//GO:0043044(ATP-dependent chromatin remodeling)//GO:0000910(cytoki…
chr19	36245661	36245940	diffreps_peak_18454	7.96961	279	NM_144617	HSPB6	5.26433	1.07249e-08	1.74325e-07	down	126393	HEL55|Hsp20|PPP1R91	MIM:610695|HGNC:HGNC:26511|Ensembl:ENSG00000004776|HPRD:08130|Vega:OTTHUMG00000048122	heat shock protein family B (small) member 6		GO:0005634(nucleus)//GO:0005737(cytoplasm)	GO:0005212(structural constituent of eye lens)//GO:0005515(protein binding)//GO:0042803(protein homodimerization activity)	GO:0006937(regulation of muscle contraction)
chr9	73149965	73152080	diffreps_peak_41729	7.69606	2115	NM_020952	TRPM3	2.49552	2.01345e-08	2.94369e-07	down	80036	GON-2|LTRPC3|MLSN2	MIM:608961|HGNC:HGNC:17992|Ensembl:ENSG00000083067|HPRD:10605|Vega:OTTHUMG00000019997	transient receptor potential cation channel subfamily M member 3		GO:0016021(integral component of membrane)//GO:0005886(plasma membrane)	GO:0005262(calcium channel activity)//GO:0005261(cation channel activity)//GO:0005227(calcium activated cation channel activity)	GO:0016048(detection of temperature stimulus)//GO:0070588(calcium ion transmembrane transport)//GO:0051262(protein tetramerization)//GO:0050951(sensory perception of temperature stimulus)//GO:0006812(cation transport)//GO:0007216(G-protein coupled glutamate receptor signaling pathway)//GO:0055085(transmembrane transport)//GO:0098655(cation transmembrane transport)//GO:0071482(cellular response to…
chr19	54081381	54081800	diffreps_peak_18929	6.45089	419	NM_018555	ZNF331	2.16335	3.54084e-07	3.84445e-06	down	55422	RITA|ZNF361|ZNF463	MIM:606043|HGNC:HGNC:15489|Ensembl:ENSG00000130844|HPRD:05827|Vega:OTTHUMG00000163019	zinc finger protein 331		GO:0005622(intracellular)//GO:0005634(nucleus)	GO:0000978(RNA polymerase II core promoter proximal region sequence-specific DNA binding)//GO:0008270(zinc ion binding)//GO:0003676(nucleic acid binding)//GO:0046872(metal ion binding)	GO:0006351(transcription, DNA-templated)//GO:0006355(regulation of transcription, DNA-templated)
chr4	20255241	20255617	diffreps_peak_28313	7.15475	376	NM_004787	SLIT2	8.63478	7.00253e-08	8.75e-07	down	9353	SLIL3|Slit-2	MIM:603746|HGNC:HGNC:11086|Ensembl:ENSG00000145147|HPRD:04776|Vega:OTTHUMG00000128551	slit guidance ligand 2	hsa04360(Axon guidance)	GO:0005886(plasma membrane)//GO:0070062(extracellular exosome)//GO:0005576(extracellular region)//GO:0009986(cell surface)//GO:0016020(membrane)//GO:0005578(proteinaceous extracellular matrix)//GO:0005615(extracellular space)//GO:0005737(cytoplasm)	GO:0042803(protein homodimerization activity)//GO:0043394(proteoglycan binding)//GO:0008201(heparin binding)//GO:0043395(heparan sulfate proteoglycan binding)//GO:0042802(identical protein binding)//GO:0043237(laminin-1 binding)//GO:0048495(Roundabout binding)//GO:0045499(chemorepellent activity)//GO:0005095(GTPase inhibitor activity)//GO:0005515(protein binding)//GO:0005509(calcium ion binding)	GO:0010593(negative regulation of lamellipodium assembly)//GO:0030517(negative regulation of axon extension)//GO:0014912(negative regulation of smooth muscle cell migration)//GO:0090027(negative regulation of monocyte chemotaxis)//GO:0008045(motor neuron axon guidance)//GO:0048754(branching morphogenesis of an epithelial tube)//GO:0050929(induction of negative chemotaxis)//GO:0008285(negative reg…
chr3	71008141	71008542	diffreps_peak_25908	6.93799	401	NM_032682	FOXP1	2.32591	1.15349e-07	1.37645e-06	down	27086	12CC4|HSPC215|MFH|QRF1|hFKH1B	MIM:605515|HGNC:HGNC:3823|Ensembl:ENSG00000114861|HPRD:18518|Vega:OTTHUMG00000158803	forkhead box P1	hsa05206(MicroRNAs in cancer)	GO:0005654(nucleoplasm)//GO:0005634(nucleus)	GO:0003700(transcription factor activity, sequence-specific DNA binding)//GO:0043565(sequence-specific DNA binding)//GO:0050681(androgen receptor binding)//GO:0000981(RNA polymerase II transcription factor activity, sequence-specific DNA binding)//GO:0043621(protein self-association)//GO:0046872(metal ion binding)//GO:0005515(protein binding)	GO:0060766(negative regulation of androgen receptor signaling pathway)//GO:1901256(regulation of macrophage colony-stimulating factor production)//GO:0009653(anatomical structure morphogenesis)//GO:0050727(regulation of inflammatory response)//GO:0042116(macrophage activation)//GO:0061470(T follicular helper cell differentiation)//GO:0030316(osteoclast differentiation)//GO:0042118(endothelial cel…
chr17	41477401	41477640	diffreps_peak_16019	9.34194	239	NM_001661	ARL4D	2.7482	4.55046e-10	1.5215e-08	down	379	ARF4L|ARL6	MIM:600732|HGNC:HGNC:656|Ensembl:ENSG00000175906|HPRD:02842|Vega:OTTHUMG00000180881	ADP ribosylation factor like GTPase 4D		GO:0005730(nucleolus)//GO:0005886(plasma membrane)//GO:0005737(cytoplasm)	GO:0003924(GTPase activity)//GO:0005515(protein binding)//GO:0005525(GTP binding)	GO:0009306(protein secretion)//GO:0007264(small GTPase mediated signal transduction)
chr4	77660781	77661100	diffreps_peak_28948	6.91995	319	NM_020859	SHROOM3	2.35055	1.20241e-07	1.4299e-06	down	57619	APXL3|MSTP013|SHRM|ShrmL	MIM:604570|HGNC:HGNC:30422|Ensembl:ENSG00000138771|HPRD:07053|Vega:OTTHUMG00000157075	shroom family member 3	hsa04530(Tight junction)	GO:0005874(microtubule)//GO:0043296(apical junction complex)//GO:0005912(adherens junction)//GO:0005737(cytoplasm)//GO:0005856(cytoskeleton)//GO:0016324(apical plasma membrane)	GO:0051015(actin filament binding)	GO:0008360(regulation of cell shape)//GO:0000902(cell morphogenesis)//GO:0045176(apical protein localization)//GO:0030036(actin cytoskeleton organization)//GO:0043482(cellular pigment accumulation)//GO:0001843(neural tube closure)//GO:0002066(columnar/cuboidal epithelial cell development)//GO:0007389(pattern specification process)
chr14	23994861	23995660	diffreps_peak_11343	8.74731	799	NM_033400	ZFHX2	2.59743	1.78932e-09	4.22427e-08	down	85446	ZFH-5|ZNF409	HGNC:HGNC:20152|Ensembl:ENSG00000136367|HPRD:18318|Vega:OTTHUMG00000156894	zinc finger homeobox 2		GO:0005634(nucleus)	GO:0008270(zinc ion binding)//GO:0046872(metal ion binding)//GO:0043565(sequence-specific DNA binding)	GO:0006351(transcription, DNA-templated)//GO:0006355(regulation of transcription, DNA-templated)//GO:0030534(adult behavior)
chr4	30724101	30724360	diffreps_peak_28471	10.559	259	NM_002589	PCDH7	4.60508	2.76083e-11	2.43296e-09	down	5099	BH-Pcdh|BHPCDH|PPP1R120	MIM:602988|HGNC:HGNC:8659|Ensembl:ENSG00000169851|HPRD:04288|Vega:OTTHUMG00000160364	protocadherin 7		GO:0005886(plasma membrane)//GO:0005887(integral component of plasma membrane)//GO:0016021(integral component of membrane)	GO:0005509(calcium ion binding)	GO:0007156(homophilic cell adhesion via plasma membrane adhesion molecules)
chr12	80083508	80083920	diffreps_peak_9117	6.41917	412	NM_002583	PAWR	2.13825	3.80913e-07	4.11203e-06	down	5074	PAR4|Par-4	MIM:601936|HGNC:HGNC:8614|HPRD:09051	PRKC, apoptosis, WT1, regulator		GO:0005886(plasma membrane)//GO:0015629(actin cytoskeleton)//GO:0030424(axon)//GO:0005884(actin filament)//GO:0005634(nucleus)//GO:0005737(cytoplasm)//GO:0043025(neuronal cell body)	GO:0005080(protein kinase C binding)//GO:0003779(actin binding)//GO:0019899(enzyme binding)//GO:0008157(protein phosphatase 1 binding)//GO:0043522(leucine zipper domain binding)//GO:0003714(transcription corepressor activity)//GO:0005515(protein binding)	GO:0042094(interleukin-2 biosynthetic process)//GO:0071392(cellular response to estradiol stimulus)//GO:0009611(response to wounding)//GO:0000122(negative regulation of transcription from RNA polymerase II promoter)//GO:0097202(activation of cysteine-type endopeptidase activity)//GO:0030889(negative regulation of B cell proliferation)//GO:0043065(positive regulation of apoptotic process)//GO:0042…
chr7	6662441	6663200	diffreps_peak_36512	7.85048	759	NM_017560	ZNF853	3.94651	1.41099e-08	2.18764e-07	down	54753	-	HGNC:HGNC:21767|Ensembl:ENSG00000236609|Vega:OTTHUMG00000151853	zinc finger protein 853			GO:0003676(nucleic acid binding)//GO:0046872(metal ion binding)
chr4	40810323	40810700	diffreps_peak_28535	10.4205	377	ENST00000316607	NSUN7	7.5008	3.79786e-11	2.9385e-09	down	79730	-	HGNC:HGNC:25857|Ensembl:ENSG00000179299|HPRD:07846|Vega:OTTHUMG00000128597	NOP2/Sun RNA methyltransferase family member 7			GO:0003723(RNA binding)//GO:0008168(methyltransferase activity)	GO:0030382(sperm mitochondrion organization)//GO:0030317(sperm motility)//GO:0032259(methylation)
chr5	121786521	121787299	diffreps_peak_32487	8.49017	778	ENST00000503116	SNCAIP	5.18326	3.2347e-09	6.67053e-08	down	9627	SYPH1|Sph1	MIM:603779|HGNC:HGNC:11139|Ensembl:ENSG00000064692|HPRD:04804|Vega:OTTHUMG00000128915	synuclein alpha interacting protein	hsa05012(Parkinson's disease)	GO:0008021(synaptic vesicle)//GO:0043025(neuronal cell body)//GO:0042734(presynaptic membrane)//GO:0005737(cytoplasm)//GO:0005829(cytosol)	GO:0005515(protein binding)//GO:0031625(ubiquitin protein ligase binding)//GO:0042802(identical protein binding)	GO:0008219(cell death)//GO:0044267(cellular protein metabolic process)//GO:0042417(dopamine metabolic process)//GO:0090083(regulation of inclusion body assembly)//GO:0046928(regulation of neurotransmitter secretion)
chr4	81207941	81208180	diffreps_peak_29021	6.59492	239	NM_004464	FGF5	5.30556	2.54145e-07	2.83334e-06	down	2250	HBGF-5|Smag-82|TCMGLY	MIM:165190|HGNC:HGNC:3683|Ensembl:ENSG00000138675|HPRD:01307|Vega:OTTHUMG00000130288	fibroblast growth factor 5	hsa04010(MAPK signaling pathway)//hsa04014(Ras signaling pathway)//hsa04015(Rap1 signaling pathway)//hsa04151(PI3K-Akt signaling pathway)//hsa04810(Regulation of actin cytoskeleton)//hsa05200(Pathways in cancer)//hsa05218(Melanoma)	GO:0005622(intracellular)//GO:0005576(extracellular region)//GO:0005615(extracellular space)	GO:0008083(growth factor activity)//GO:0005104(fibroblast growth factor receptor binding)	GO:0008284(positive regulation of cell proliferation)//GO:0007411(axon guidance)//GO:0051781(positive regulation of cell division)//GO:0045087(innate immune response)//GO:0007267(cell-cell signaling)//GO:0008283(cell proliferation)//GO:0000165(MAPK cascade)//GO:0008286(insulin receptor signaling pathway)//GO:0007173(epidermal growth factor receptor signaling pathway)//GO:0007264(small GTPase medi…
chr19	22152641	22153340	diffreps_peak_18252	8.08244	699	NM_007153	ZNF208	11.0772	8.27098e-09	1.40885e-07	down	7757	PMIDP|ZNF95	MIM:603977|HGNC:HGNC:12999|HPRD:05998	zinc finger protein 208		GO:0005622(intracellular)//GO:0005634(nucleus)	GO:0008270(zinc ion binding)//GO:0003676(nucleic acid binding)//GO:0046872(metal ion binding)//GO:0003677(DNA binding)	GO:0006351(transcription, DNA-templated)//GO:0006355(regulation of transcription, DNA-templated)
chr16	3704461	3704780	diffreps_peak_14395	9.81288	319	NM_005223	DNASE1	2.76951	1.53859e-10	7.1056e-09	down	1773	DNL1|DRNI	MIM:125505|HGNC:HGNC:2956|HPRD:00509	deoxyribonuclease I		GO:0005634(nucleus)//GO:0005576(extracellular region)//GO:0005635(nuclear envelope)//GO:0070062(extracellular exosome)	GO:0003779(actin binding)//GO:0004530(deoxyribonuclease I activity)//GO:0016888(endodeoxyribonuclease activity, producing 5'-phosphomonoesters)//GO:0005515(protein binding)//GO:0004536(deoxyribonuclease activity)	GO:0090305(nucleic acid phosphodiester bond hydrolysis)//GO:0006915(apoptotic process)//GO:0006308(DNA catabolic process)
chr18	30349607	30349820	diffreps_peak_16998	11.6657	213	NM_020805	KLHL14	3.62377	2.15922e-12	7.18399e-10	down	57565	-	MIM:613772|HGNC:HGNC:29266|Ensembl:ENSG00000197705|HPRD:17238|Vega:OTTHUMG00000179819	kelch like family member 14		GO:0043005(neuron projection)//GO:0005789(endoplasmic reticulum membrane)//GO:0005829(cytosol)//GO:0031463(Cul3-RING ubiquitin ligase complex)//GO:0005783(endoplasmic reticulum)//GO:0043025(neuronal cell body)	GO:0004842(ubiquitin-protein transferase activity)	GO:0016567(protein ubiquitination)
chr5	74324381	74324860	diffreps_peak_31864	10.1894	479	NM_016591	GCNT4	5.66816	6.46521e-11	4.03831e-09	down	51301	C2GNT3	MIM:616782|HGNC:HGNC:17973|HPRD:16651	glucosaminyl (N-acetyl) transferase 4, core 2	hsa00512(Mucin type O-Glycan biosynthesis)//	GO:0016021(integral component of membrane)//GO:0000139(Golgi membrane)	GO:0003829(beta-1,3-galactosyl-O-glycosyl-glycoprotein beta-1,6-N-acetylglucosaminyltransferase activity)//GO:0008109(N-acetyllactosaminide beta-1,6-N-acetylglucosaminyltransferase activity)	GO:0044267(cellular protein metabolic process)//GO:0042403(thyroid hormone metabolic process)//GO:0060993(kidney morphogenesis)//GO:0048872(homeostasis of number of cells)//GO:0016266(O-glycan processing)//GO:0006493(protein O-linked glycosylation)//GO:0002121(inter-male aggressive behavior)//GO:0005975(carbohydrate metabolic process)//GO:0048729(tissue morphogenesis)//GO:0043687(post-translation…
chr6	107956021	107956673	diffreps_peak_35104	9.53599	652	NM_018013	SOBP	2.79483	2.91079e-10	1.10381e-08	down	55084	JXC1|MRAMS	MIM:613667|HGNC:HGNC:29256|Ensembl:ENSG00000112320|HPRD:07650|Vega:OTTHUMG00000015312	sine oculis binding protein homolog		GO:0005634(nucleus)	GO:0046872(metal ion binding)//GO:0032184(SUMO polymer binding)	GO:0090102(cochlea development)//GO:0007605(sensory perception of sound)//GO:0007626(locomotory behavior)//GO:0042472(inner ear morphogenesis)//GO:0050890(cognition)
chr3	46711061	46711360	diffreps_peak_25420	8.58114	299	NM_147129	ALS2CL	6.61456	2.62335e-09	5.66944e-08	down	259173	RN49018	MIM:612402|HGNC:HGNC:20605|Ensembl:ENSG00000178038|HPRD:10643|Vega:OTTHUMG00000128673	ALS2 C-terminal like		GO:0005737(cytoplasm)	GO:0005089(Rho guanyl-nucleotide exchange factor activity)//GO:0005096(GTPase activator activity)//GO:0042802(identical protein binding)	GO:0007032(endosome organization)//GO:0035023(regulation of Rho protein signal transduction)//GO:0043547(positive regulation of GTPase activity)
chr1	3350261	3351100	diffreps_peak_118	7.12324	839	NM_022114	PRDM16	25.2909	7.52941e-08	9.34553e-07	down	63976	CMD1LL|LVNC8|MEL1|PFM13	MIM:605557|HGNC:HGNC:14000|Ensembl:ENSG00000142611|HPRD:16122|Vega:OTTHUMG00000000581	PR domain 16		GO:0005634(nucleus)//GO:0017053(transcriptional repressor complex)//GO:0005829(cytosol)	GO:0003676(nucleic acid binding)//GO:0046332(SMAD binding)//GO:0043565(sequence-specific DNA binding)//GO:0033613(activating transcription factor binding)//GO:0046872(metal ion binding)//GO:0005515(protein binding)//GO:0003713(transcription coactivator activity)	GO:0006325(chromatin organization)//GO:0060021(palate development)//GO:0035019(somatic stem cell population maintenance)//GO:0043586(tongue development)//GO:0030853(negative regulation of granulocyte differentiation)//GO:0006351(transcription, DNA-templated)//GO:0030512(negative regulation of transforming growth factor beta receptor signaling pathway)//GO:0022008(neurogenesis)//GO:0045892(negativ…
chr21	39671541	39672700	diffreps_peak_23659	5.10076	1159	NM_002243	KCNJ15	2.4154	7.92937e-06	6.75297e-05	down	3772	IRKK|KIR1.3|KIR4.2	MIM:602106|HGNC:HGNC:6261|Ensembl:ENSG00000157551|HPRD:03659|Vega:OTTHUMG00000090609	potassium voltage-gated channel subfamily J member 15	hsa04971(Gastric acid secretion)	GO:0016020(membrane)//GO:0016021(integral component of membrane)//GO:0005887(integral component of plasma membrane)//GO:0005886(plasma membrane)	GO:0005242(inward rectifier potassium channel activity)//GO:0005515(protein binding)	GO:0007268(synaptic transmission)//GO:0006813(potassium ion transport)//GO:0034765(regulation of ion transmembrane transport)//GO:0010107(potassium ion import)//GO:0071805(potassium ion transmembrane transport)
chr11	34514541	34514940	diffreps_peak_6326	9.33904	399	ENST00000532417	ELF5	432.4	4.58098e-10	1.52901e-08	down	2001	ESE2	MIM:605169|HGNC:HGNC:3320|Ensembl:ENSG00000135374|HPRD:05525|Vega:OTTHUMG00000166451	E74 like ETS transcription factor 5	hsa04917(Prolactin signaling pathway)	GO:0005634(nucleus)//GO:0005737(cytoplasm)	GO:0043565(sequence-specific DNA binding)//GO:0001228(transcriptional activator activity, RNA polymerase II transcription regulatory region sequence-specific binding)//GO:0000977(RNA polymerase II regulatory region sequence-specific DNA binding)//GO:0000981(RNA polymerase II transcription factor activity, sequence-specific DNA binding)//GO:0003700(transcription factor activity, sequence-specific …	GO:0008283(cell proliferation)//GO:0030154(cell differentiation)//GO:0060644(mammary gland epithelial cell differentiation)//GO:0045596(negative regulation of cell differentiation)//GO:0006366(transcription from RNA polymerase II promoter)//GO:0045944(positive regulation of transcription from RNA polymerase II promoter)//GO:0035019(somatic stem cell population maintenance)//GO:0006357(regulation …
chrX	105168686	105169020	diffreps_peak_44123	8.60153	334	NM_198465	NRK	96.806	2.50307e-09	5.46867e-08	down	203447	NESK	MIM:300791|HGNC:HGNC:25391|Ensembl:ENSG00000123572|HPRD:14841|Vega:OTTHUMG00000022143	Nik related kinase		GO:0016021(integral component of membrane)//GO:0005737(cytoplasm)	GO:0004672(protein kinase activity)//GO:0005524(ATP binding)//GO:0016301(kinase activity)//GO:0004674(protein serine/threonine kinase activity)	GO:0007567(parturition)//GO:0032147(activation of protein kinase activity)//GO:0016310(phosphorylation)//GO:0006468(protein phosphorylation)//GO:0007346(regulation of mitotic cell cycle)//GO:0007256(activation of JNKK activity)//GO:0042981(regulation of apoptotic process)//GO:0008285(negative regulation of cell proliferation)//GO:0060721(regulation of spongiotrophoblast cell proliferation)//GO:00…
chr3	190146661	190146960	diffreps_peak_27761	11.9553	299	NM_207316	TMEM207	294.667	1.10839e-12	5.76867e-10	down	131920	UNQ846	MIM:614786|HGNC:HGNC:33705|Ensembl:ENSG00000198398|HPRD:15621|Vega:OTTHUMG00000156213	transmembrane protein 207		GO:0016021(integral component of membrane)
chr12	81777801	81778023	diffreps_peak_9170	11.1186	222	NM_003625	PPFIA2	3.16667	7.61068e-12	1.23019e-09	down	8499	-	MIM:603143|HGNC:HGNC:9246|Ensembl:ENSG00000139220|HPRD:04392|Vega:OTTHUMG00000170181	PTPRF interacting protein alpha 2		GO:0070062(extracellular exosome)//GO:0009986(cell surface)//GO:0005829(cytosol)//GO:0045202(synapse)//GO:0048786(presynaptic active zone)//GO:0005737(cytoplasm)	GO:0005515(protein binding)//GO:0032403(protein complex binding)	GO:0014047(glutamate secretion)//GO:0007268(synaptic transmission)//GO:0007160(cell-matrix adhesion)//GO:0007269(neurotransmitter secretion)
chr16	71674821	71675300	diffreps_peak_15221	11.1501	479	NM_001017967	MARVELD3	5.25487	7.07818e-12	1.18601e-09	down	91862	MARVD3|MRVLDC3	MIM:614094|HGNC:HGNC:30525|Ensembl:ENSG00000140832|HPRD:14365|Vega:OTTHUMG00000137591	MARVEL domain containing 3		GO:0005923(bicellular tight junction)//GO:0016021(integral component of membrane)//GO:0031410(cytoplasmic vesicle)	GO:0005515(protein binding)//GO:0031435(mitogen-activated protein kinase kinase kinase binding)	GO:0046329(negative regulation of JNK cascade)//GO:1902414(protein localization to cell junction)//GO:0070830(bicellular tight junction assembly)//GO:0006970(response to osmotic stress)//GO:0010633(negative regulation of epithelial cell migration)//GO:0050680(negative regulation of epithelial cell proliferation)//GO:0045216(cell-cell junction organization)
chr19	53744761	53745118	diffreps_peak_18920	10.4467	357	ENST00000599012	ZNF677	4.2897	3.57507e-11	2.83263e-09	down	342926	-	HGNC:HGNC:28730|Ensembl:ENSG00000197928|HPRD:14658|Vega:OTTHUMG00000182890	zinc finger protein 677		GO:0005622(intracellular)//GO:0005634(nucleus)	GO:0003676(nucleic acid binding)//GO:0046872(metal ion binding)//GO:0003677(DNA binding)//GO:0003700(transcription factor activity, sequence-specific DNA binding)	GO:0006351(transcription, DNA-templated)//GO:0006355(regulation of transcription, DNA-templated)
chr19	58438641	58439300	diffreps_peak_19037	10.2207	659	NM_133460	ZNF418	3.66129	6.01527e-11	3.87247e-09	down	147686	-	HGNC:HGNC:20647|Ensembl:ENSG00000196724|HPRD:11714|Vega:OTTHUMG00000183448	zinc finger protein 418		GO:0005622(intracellular)//GO:0005634(nucleus)	GO:0003676(nucleic acid binding)//GO:0046872(metal ion binding)//GO:0005515(protein binding)//GO:0000977(RNA polymerase II regulatory region sequence-specific DNA binding)//GO:0003700(transcription factor activity, sequence-specific DNA binding)	GO:0045892(negative regulation of transcription, DNA-templated)//GO:0006351(transcription, DNA-templated)//GO:0006355(regulation of transcription, DNA-templated)
chr6	14135641	14136320	diffreps_peak_33773	6.86696	679	NM_004233	CD83	2.95605	1.35843e-07	1.59953e-06	down	9308	BL11|HB15	MIM:604534|HGNC:HGNC:1703|Ensembl:ENSG00000112149|HPRD:05170|Vega:OTTHUMG00000014283	CD83 molecule		GO:0009897(external side of plasma membrane)//GO:0016021(integral component of membrane)//GO:0005887(integral component of plasma membrane)//GO:0005886(plasma membrane)		GO:0006952(defense response)//GO:0001817(regulation of cytokine production)//GO:0006959(humoral immune response)//GO:0043372(positive regulation of CD4-positive, alpha-beta T cell differentiation)//GO:0032713(negative regulation of interleukin-4 production)//GO:0014070(response to organic cyclic compound)//GO:0032743(positive regulation of interleukin-2 production)//GO:0032733(positive regulation…
chr9	40499441	40500232	diffreps_peak_41433	9.50408	791	uc004abr.1	CNTNAP3B	2.12099	3.13271e-10	1.16209e-08	down	728577	-	HGNC:HGNC:32035|Ensembl:ENSG00000154529|Vega:OTTHUMG00000013174	contactin associated protein-like 3B		GO:0016021(integral component of membrane)		GO:0007155(cell adhesion)
chr10	61413681	61414347	diffreps_peak_4689	7.79149	666	NM_194298	SLC16A9	2.63001	1.61627e-08	2.44777e-07	down	220963	C10orf36|MCT9	MIM:614242|HGNC:HGNC:23520|Ensembl:ENSG00000165449|HPRD:15348|Vega:OTTHUMG00000018283	solute carrier family 16 member 9		GO:0005886(plasma membrane)//GO:0016021(integral component of membrane)	GO:0008028(monocarboxylic acid transmembrane transporter activity)//GO:0005515(protein binding)//GO:0015293(symporter activity)	GO:0015718(monocarboxylic acid transport)//GO:0046415(urate metabolic process)//GO:0055085(transmembrane transport)
chr19	46915681	46916919	diffreps_peak_18729	7.76561	1238	NM_032040	CCDC8	4.23393	1.71551e-08	2.57082e-07	down	83987	3M3|PPP1R20|p90	MIM:614145|HGNC:HGNC:25367|Ensembl:ENSG00000169515|HPRD:13009|Vega:OTTHUMG00000162348	coiled-coil domain containing 8		GO:0005813(centrosome)//GO:0005886(plasma membrane)//GO:0005737(cytoplasm)//GO:1990393(3M complex)		GO:0007088(regulation of mitotic nuclear division)//GO:0010923(negative regulation of phosphatase activity)//GO:0000226(microtubule cytoskeleton organization)
chr6	107979881	107980860	diffreps_peak_35107	8.27334	979	NM_018013	SOBP	2.26197	5.32921e-09	9.90914e-08	down	55084	JXC1|MRAMS	MIM:613667|HGNC:HGNC:29256|Ensembl:ENSG00000112320|HPRD:07650|Vega:OTTHUMG00000015312	sine oculis binding protein homolog		GO:0005634(nucleus)	GO:0046872(metal ion binding)//GO:0032184(SUMO polymer binding)	GO:0090102(cochlea development)//GO:0007605(sensory perception of sound)//GO:0007626(locomotory behavior)//GO:0042472(inner ear morphogenesis)//GO:0050890(cognition)
chr7	154684321	154684620	diffreps_peak_38872	11.5892	299	NM_001936	DPP6	936.2	2.57539e-12	7.68124e-10	down	1804	DPL1|DPPX|MRD33|VF2	MIM:126141|HGNC:HGNC:3010|Ensembl:ENSG00000130226|HPRD:00525|Vega:OTTHUMG00000151511	dipeptidyl peptidase like 6		GO:0016021(integral component of membrane)//GO:0070062(extracellular exosome)//GO:0009986(cell surface)//GO:0005886(plasma membrane)//GO:0008076(voltage-gated potassium channel complex)//GO:0043025(neuronal cell body)	GO:0008236(serine-type peptidase activity)//GO:0008239(dipeptidyl-peptidase activity)//GO:0015459(potassium channel regulator activity)	GO:0006508(proteolysis)//GO:1901379(regulation of potassium ion transmembrane transport)//GO:0019228(neuronal action potential)//GO:1901381(positive regulation of potassium ion transmembrane transport)//GO:0072659(protein localization to plasma membrane)
chr18	6912058	6912840	diffreps_peak_16698	8.31276	782	NM_001010000	ARHGAP28	2.52022	4.86673e-09	9.22168e-08	down	79822	-	MIM:610592|HGNC:HGNC:25509|Ensembl:ENSG00000088756|HPRD:10961|Vega:OTTHUMG00000167698	Rho GTPase activating protein 28		GO:0005654(nucleoplasm)//GO:0030054(cell junction)//GO:0005829(cytosol)	GO:0005096(GTPase activator activity)	GO:0043547(positive regulation of GTPase activity)//GO:0051056(regulation of small GTPase mediated signal transduction)//GO:0007264(small GTPase mediated signal transduction)//GO:0007165(signal transduction)
chr19	49000649	49001320	diffreps_peak_18788	8.78341	671	NM_001080434	LMTK3	5.71803	1.6466e-09	3.96325e-08	down	114783	LMR3|PPP1R101|TYKLM3	HGNC:HGNC:19295|Ensembl:ENSG00000142235|Vega:OTTHUMG00000183312	lemur tyrosine kinase 3		GO:0030425(dendrite)//GO:0016021(integral component of membrane)//GO:0005575(cellular_component)//GO:0030424(axon)//GO:0000139(Golgi membrane)	GO:0004672(protein kinase activity)//GO:0005524(ATP binding)//GO:0003674(molecular_function)//GO:0046872(metal ion binding)//GO:0004674(protein serine/threonine kinase activity)	GO:0006468(protein phosphorylation)//GO:0010923(negative regulation of phosphatase activity)
chr19	5842898	5843120	diffreps_peak_17778	6.27716	222	NM_000149	FUT3	3.23996	5.28253e-07	5.55327e-06	down	2525	CD174|FT3B|FucT-III|LE|Les	MIM:111100|HGNC:HGNC:4014|Ensembl:ENSG00000171124|HPRD:00196|Vega:OTTHUMG00000180614	fucosyltransferase 3 (Lewis blood group)	hsa00601(Glycosphingolipid biosynthesis - lacto and neolacto series)//	GO:0016020(membrane)//GO:0016021(integral component of membrane)//GO:0070062(extracellular exosome)//GO:0000139(Golgi membrane)//GO:0032580(Golgi cisterna membrane)	GO:0008417(fucosyltransferase activity)//GO:0017060(3-galactosyl-N-acetylglucosaminide 4-alpha-L-fucosyltransferase activity)//GO:0046920(alpha-(1->3)-fucosyltransferase activity)	GO:0044267(cellular protein metabolic process)//GO:0009312(oligosaccharide biosynthetic process)//GO:0043413(macromolecule glycosylation)//GO:0009988(cell-cell recognition)//GO:0043687(post-translational protein modification)//GO:0018279(protein N-linked glycosylation via asparagine)//GO:0036065(fucosylation)//GO:0006486(protein glycosylation)
chr14	24004101	24004583	diffreps_peak_11348	10.6483	482	NM_033400	ZFHX2	4.11955	2.24771e-11	2.16612e-09	down	85446	ZFH-5|ZNF409	HGNC:HGNC:20152|Ensembl:ENSG00000136367|HPRD:18318|Vega:OTTHUMG00000156894	zinc finger homeobox 2		GO:0005634(nucleus)	GO:0008270(zinc ion binding)//GO:0046872(metal ion binding)//GO:0043565(sequence-specific DNA binding)	GO:0006351(transcription, DNA-templated)//GO:0006355(regulation of transcription, DNA-templated)//GO:0030534(adult behavior)
chr15	69695919	69696300	diffreps_peak_13669	5.55402	381	NM_017705	PAQR5	3.70513	2.7924e-06	2.58046e-05	down	54852	MPRG	MIM:607781|HGNC:HGNC:29645|Ensembl:ENSG00000137819|HPRD:08475|Vega:OTTHUMG00000133322	progestin and adipoQ receptor family member V		GO:0016021(integral component of membrane)//GO:0005886(plasma membrane)	GO:0003707(steroid hormone receptor activity)//GO:0005515(protein binding)//GO:0005496(steroid binding)	GO:0043401(steroid hormone mediated signaling pathway)//GO:0007275(multicellular organism development)//GO:0048545(response to steroid hormone)//GO:0048477(oogenesis)
chr13	22245621	22245980	diffreps_peak_9905	8.55264	359	NM_002010	FGF9	463.067	2.8013e-09	5.96671e-08	down	2254	FGF-9|GAF|HBFG-9|HBGF-9|SYNS3	MIM:600921|HGNC:HGNC:3687|Ensembl:ENSG00000102678|HPRD:02951|Vega:OTTHUMG00000017412	fibroblast growth factor 9	hsa04010(MAPK signaling pathway)//hsa04014(Ras signaling pathway)//hsa04015(Rap1 signaling pathway)//hsa04151(PI3K-Akt signaling pathway)//hsa04810(Regulation of actin cytoskeleton)//hsa05200(Pathways in cancer)//hsa05218(Melanoma)	GO:0005604(basement membrane)//GO:0070062(extracellular exosome)//GO:0005576(extracellular region)//GO:0005615(extracellular space)//GO:0005737(cytoplasm)	GO:0008201(heparin binding)//GO:0008083(growth factor activity)//GO:0005104(fibroblast growth factor receptor binding)	GO:0045880(positive regulation of smoothened signaling pathway)//GO:0051781(positive regulation of cell division)//GO:0030326(embryonic limb morphogenesis)//GO:0008584(male gonad development)//GO:0010628(positive regulation of gene expression)//GO:0048011(neurotrophin TRK receptor signaling pathway)//GO:0000122(negative regulation of transcription from RNA polymerase II promoter)//GO:0048706(embr…
chr18	43329921	43330280	diffreps_peak_17144	8.28837	359	NM_015865	SLC14A1	6.49813	5.14794e-09	9.63601e-08	down	6563	HUT11|HsT1341|JK|RACH1|RACH2|UT-B1|UT1|UTE	MIM:613868|HGNC:HGNC:10918|Ensembl:ENSG00000141469|HPRD:00195|Vega:OTTHUMG00000132617	solute carrier family 14 member 1 (Kidd blood group)		GO:0005886(plasma membrane)//GO:0005887(integral component of plasma membrane)//GO:0016021(integral component of membrane)//GO:0016323(basolateral plasma membrane)//GO:0043231(intracellular membrane-bounded organelle)//GO:0005730(nucleolus)	GO:0005372(water transmembrane transporter activity)//GO:0015265(urea channel activity)//GO:0015204(urea transmembrane transporter activity)	GO:0071918(urea transmembrane transport)//GO:0006833(water transport)//GO:0015840(urea transport)//GO:0055085(transmembrane transport)
chr14	56585181	56585455	diffreps_peak_11891	10.2983	274	NM_021255	PELI2	2.79399	5.03129e-11	3.4912e-09	down	57161	-	MIM:614798|HGNC:HGNC:8828|Ensembl:ENSG00000139946|HPRD:17835|Vega:OTTHUMG00000152336	pellino E3 ubiquitin protein ligase family member 2		GO:0005829(cytosol)	GO:0016874(ligase activity)//GO:0005515(protein binding)	GO:0034166(toll-like receptor 10 signaling pathway)//GO:0034146(toll-like receptor 5 signaling pathway)//GO:0034162(toll-like receptor 9 signaling pathway)//GO:0045087(innate immune response)//GO:0002755(MyD88-dependent toll-like receptor signaling pathway)//GO:0043123(positive regulation of I-kappaB kinase/NF-kappaB signaling)//GO:0016567(protein ubiquitination)//GO:0034142(toll-like receptor 4 …
chr4	154255965	154256440	diffreps_peak_30268	6.80959	475	NM_015271	TRIM2	4.16888	1.55029e-07	1.80515e-06	down	23321	CMT2R|RNF86	MIM:614141|HGNC:HGNC:15974|Ensembl:ENSG00000109654|HPRD:10279|Vega:OTTHUMG00000155991	tripartite motif containing 2		GO:0005622(intracellular)//GO:0005737(cytoplasm)	GO:0016874(ligase activity)//GO:0004842(ubiquitin-protein transferase activity)//GO:0008270(zinc ion binding)//GO:0005515(protein binding)//GO:0061630(ubiquitin protein ligase activity)	GO:0043523(regulation of neuron apoptotic process)//GO:0016567(protein ubiquitination)
chr3	197237401	197237700	diffreps_peak_27884	6.90123	299	NM_004051	BDH1	3.2342	1.25537e-07	1.48755e-06	down	622	BDH|SDR9C1	MIM:603063|HGNC:HGNC:1027|Ensembl:ENSG00000161267|HPRD:04344|Vega:OTTHUMG00000155478	3-hydroxybutyrate dehydrogenase, type 1	hsa00072(Synthesis and degradation of ketone bodies)//hsa00650(Butanoate metabolism)//	GO:0005654(nucleoplasm)//GO:0005743(mitochondrial inner membrane)//GO:0005739(mitochondrion)//GO:0005759(mitochondrial matrix)//GO:0005737(cytoplasm)	GO:0016491(oxidoreductase activity)//GO:0005543(phospholipid binding)//GO:0003858(3-hydroxybutyrate dehydrogenase activity)	GO:0055114(oxidation-reduction process)//GO:0042594(response to starvation)//GO:0046952(ketone body catabolic process)//GO:0044281(small molecule metabolic process)//GO:0042493(response to drug)//GO:0007420(brain development)//GO:0032355(response to estradiol)//GO:0046951(ketone body biosynthetic process)//GO:0001889(liver development)//GO:0046950(cellular ketone body metabolic process)//GO:00442…
chr4	15444281	15444740	diffreps_peak_28251	9.47652	459	NM_031911	C1QTNF7	5.76425	3.33798e-10	1.21571e-08	down	114905	CTRP7|ZACRP7	HGNC:HGNC:14342|Ensembl:ENSG00000163145|HPRD:16633|Vega:OTTHUMG00000097095	C1q and tumor necrosis factor related protein 7		GO:0005581(collagen trimer)//GO:0005615(extracellular space)		GO:0051260(protein homooligomerization)
chr10	114207101	114207306	diffreps_peak_5377	9.41581	205	uc009xya.1	ZDHHC6	2.16312	3.83878e-10	1.34703e-08	down	64429	DHHC-6|ZNF376	HGNC:HGNC:19160|Ensembl:ENSG00000023041|HPRD:15721|Vega:OTTHUMG00000019062	zinc finger DHHC-type containing 6		GO:0005783(endoplasmic reticulum)//GO:0016021(integral component of membrane)//GO:0005789(endoplasmic reticulum membrane)	GO:0016409(palmitoyltransferase activity)//GO:0008270(zinc ion binding)//GO:0019706(protein-cysteine S-palmitoyltransferase activity)	GO:0018345(protein palmitoylation)//GO:0008152(metabolic process)
chr1	107683441	107683760	diffreps_peak_1716	8.85329	319	ENST00000370068	NTNG1	10.3569	1.40188e-09	3.50632e-08	down	22854	Lmnt1	MIM:608818|HGNC:HGNC:23319|Ensembl:ENSG00000162631|HPRD:16389|Vega:OTTHUMG00000010965	netrin G1	hsa04360(Axon guidance)//hsa04514(Cell adhesion molecules (CAMs))	GO:0046658(anchored component of plasma membrane)	GO:0005515(protein binding)	GO:0007409(axonogenesis)
chr12	110206041	110206520	diffreps_peak_9527	11.0343	479	NM_032829	FAM222A	3.0281	9.24024e-12	1.35918e-09	down	84915	C12orf34	HGNC:HGNC:25915|Ensembl:ENSG00000139438|HPRD:07868|Vega:OTTHUMG00000169260	family with sequence similarity 222 member A
chr10	77157981	77159200	diffreps_peak_4842	5.2832	1219	NM_032772	ZNF503	2.11394	5.20956e-06	4.5962e-05	down	84858	NOLZ-1|NOLZ1|Nlz2	MIM:613902|HGNC:HGNC:23589|Ensembl:ENSG00000165655|HPRD:15811|Vega:OTTHUMG00000018526	zinc finger protein 503		GO:0005634(nucleus)	GO:0003676(nucleic acid binding)//GO:0046872(metal ion binding)	GO:0010629(negative regulation of gene expression)//GO:0070315(G1 to G0 transition involved in cell differentiation)//GO:0006351(transcription, DNA-templated)//GO:0008285(negative regulation of cell proliferation)//GO:0061351(neural precursor cell proliferation)//GO:0006355(regulation of transcription, DNA-templated)
chr19	58772941	58773440	diffreps_peak_19056	7.95908	499	NM_014480	ZNF544	2.0127	1.09881e-08	1.77877e-07	down	27300	-	HGNC:HGNC:16759|Ensembl:ENSG00000198131|HPRD:15830|Vega:OTTHUMG00000183458	zinc finger protein 544		GO:0005622(intracellular)//GO:0005634(nucleus)	GO:0003676(nucleic acid binding)//GO:0046872(metal ion binding)//GO:0005515(protein binding)//GO:0003677(DNA binding)//GO:0003700(transcription factor activity, sequence-specific DNA binding)	GO:0006351(transcription, DNA-templated)//GO:0006355(regulation of transcription, DNA-templated)
chr3	58486672	58487560	diffreps_peak_25678	6.40307	888	NM_153331	KCTD6	2.35974	3.95299e-07	4.25572e-06	down	200845	KCASH3	HGNC:HGNC:22235|Ensembl:ENSG00000168301|HPRD:13769|Vega:OTTHUMG00000159161	potassium channel tetramerization domain containing 6			GO:0030506(ankyrin binding)//GO:0005515(protein binding)	GO:0051260(protein homooligomerization)
chr6	152644612	152644820	diffreps_peak_35894	8.84753	208	NM_033071	SYNE1	2.22931	1.42058e-09	3.54268e-08	down	23345	8B|ARCA1|C6orf98|CPG2|EDMD4|MYNE1|Nesp1|SCAR8|dJ45H2.2	MIM:608441|HGNC:HGNC:17089|Ensembl:ENSG00000131018|HPRD:09762|Vega:OTTHUMG00000015841	spectrin repeat containing, nuclear envelope 1		GO:0016021(integral component of membrane)//GO:0005640(nuclear outer membrane)//GO:0005635(nuclear envelope)//GO:0031965(nuclear membrane)//GO:0034993(LINC complex)//GO:0005794(Golgi apparatus)//GO:0045211(postsynaptic membrane)//GO:0030017(sarcomere)//GO:0005654(nucleoplasm)//GO:0005634(nucleus)//GO:0005856(cytoskeleton)//GO:0005737(cytoplasm)	GO:0042803(protein homodimerization activity)//GO:0003779(actin binding)//GO:0042802(identical protein binding)//GO:0051015(actin filament binding)//GO:0044822(poly(A) RNA binding)//GO:0005515(protein binding)//GO:0005521(lamin binding)	GO:0090292(nuclear matrix anchoring at nuclear membrane)//GO:0090286(cytoskeletal anchoring at nuclear membrane)//GO:0040023(establishment of nucleus localization)//GO:0042692(muscle cell differentiation)//GO:0007030(Golgi organization)//GO:0006997(nucleus organization)
chr19	12088930	12089360	diffreps_peak_17969	9.57015	430	NM_001012753	ZNF763	2.72279	2.69063e-10	1.04508e-08	down	284390	ZNF|ZNF440L	HGNC:HGNC:27614|Ensembl:ENSG00000197054|HPRD:18509|Vega:OTTHUMG00000156430	zinc finger protein 763		GO:0005622(intracellular)//GO:0005634(nucleus)//GO:0070062(extracellular exosome)	GO:0003676(nucleic acid binding)//GO:0046872(metal ion binding)//GO:0003677(DNA binding)//GO:0003712(transcription cofactor activity)	GO:0006357(regulation of transcription from RNA polymerase II promoter)//GO:0006351(transcription, DNA-templated)//GO:0006355(regulation of transcription, DNA-templated)
chr7	7412628	7413177	diffreps_peak_36516	7.72246	549	NM_001037763	COL28A1	13.9232	1.89469e-08	2.79442e-07	down	340267	COL28	MIM:609996|HGNC:HGNC:22442|Ensembl:ENSG00000215018|Vega:OTTHUMG00000150034	collagen type XXVIII alpha 1		GO:0005604(basement membrane)//GO:0005788(endoplasmic reticulum lumen)//GO:0005581(collagen trimer)//GO:0005576(extracellular region)	GO:0004867(serine-type endopeptidase inhibitor activity)	GO:0010951(negative regulation of endopeptidase activity)//GO:0007155(cell adhesion)//GO:0030198(extracellular matrix organization)
chr7	45756281	45756580	diffreps_peak_37132	8.43999	299	NM_021116	ADCY1	5.39257	3.63088e-09	7.31517e-08	down	107	AC1|DFNB44	MIM:103072|HGNC:HGNC:232|Ensembl:ENSG00000164742|HPRD:00053|Vega:OTTHUMG00000155420	adenylate cyclase 1 (brain)	hsa00230(Purine metabolism)//hsa04015(Rap1 signaling pathway)//hsa04020(Calcium signaling pathway)//hsa04022(cGMP-PKG signaling pathway)//hsa04024(cAMP signaling pathway)//hsa04062(Chemokine signaling pathway)//	GO:0016021(integral component of membrane)//GO:0005887(integral component of plasma membrane)//GO:0005886(plasma membrane)//GO:0045121(membrane raft)//GO:0070062(extracellular exosome)//GO:0005622(intracellular)//GO:0005634(nucleus)//GO:0005737(cytoplasm)	GO:0008294(calcium- and calmodulin-responsive adenylate cyclase activity)//GO:0005524(ATP binding)//GO:0016849(phosphorus-oxygen lyase activity)//GO:0005516(calmodulin binding)//GO:0000166(nucleotide binding)//GO:0004016(adenylate cyclase activity)//GO:0046872(metal ion binding)	GO:0009190(cyclic nucleotide biosynthetic process)//GO:0007193(adenylate cyclase-inhibiting G-protein coupled receptor signaling pathway)//GO:0006171(cAMP biosynthetic process)//GO:0003091(renal water homeostasis)//GO:0006112(energy reserve metabolic process)//GO:0042752(regulation of circadian rhythm)//GO:0007623(circadian rhythm)//GO:1904322(cellular response to forskolin)//GO:0007268(synaptic …
chr6	31784741	31785360	diffreps_peak_34123	5.35299	619	NM_005345	HSPA1A	2.53701	4.43623e-06	3.9624e-05	down	3303	HEL-S-103|HSP70-1|HSP70-1A|HSP70.1|HSP70I|HSP72|HSPA1	MIM:140550|HGNC:HGNC:5232|Ensembl:ENSG00000204389|HPRD:00774|Vega:OTTHUMG00000031201	heat shock protein family A (Hsp70) member 1A	hsa03040(Spliceosome)//hsa04010(MAPK signaling pathway)//hsa04141(Protein processing in endoplasmic reticulum)//hsa04144(Endocytosis)//	GO:0005814(centriole)//GO:0048471(perinuclear region of cytoplasm)//GO:0005829(cytosol)//GO:0005739(mitochondrion)//GO:0005737(cytoplasm)//GO:0005654(nucleoplasm)//GO:0000151(ubiquitin ligase complex)//GO:0072562(blood microparticle)//GO:0005925(focal adhesion)//GO:0016234(inclusion body)	GO:0044183(protein binding involved in protein folding)//GO:0042826(histone deacetylase binding)//GO:0031625(ubiquitin protein ligase binding)//GO:0051082(unfolded protein binding)//GO:0001618(virus receptor activity)//GO:0019899(enzyme binding)//GO:0005524(ATP binding)//GO:0031072(heat shock protein binding)//GO:0055131(C3HC4-type RING finger domain binding)//GO:0016887(ATPase activity)//GO:0001…	GO:0010628(positive regulation of gene expression)//GO:0043488(regulation of mRNA stability)//GO:0060548(negative regulation of cell death)//GO:2001240(negative regulation of extrinsic apoptotic signaling pathway in absence of ligand)//GO:0031396(regulation of protein ubiquitination)//GO:1902236(negative regulation of endoplasmic reticulum stress-induced intrinsic apoptotic signaling pathway)//GO…
chr20	42213491	42213940	diffreps_peak_22907	8.32219	449	NM_016276	SGK2	2.42423	4.76224e-09	9.06278e-08	down	10110	H-SGK2|dJ138B7.2	MIM:607589|HGNC:HGNC:13900|Ensembl:ENSG00000101049|HPRD:06348|Vega:OTTHUMG00000033054	serum/glucocorticoid regulated kinase 2	hsa04068(FoxO signaling pathway)//hsa04151(PI3K-Akt signaling pathway)	GO:0005622(intracellular)//GO:0005575(cellular_component)//GO:0005829(cytosol)//GO:0005634(nucleus)	GO:0004674(protein serine/threonine kinase activity)//GO:0015459(potassium channel regulator activity)//GO:0004672(protein kinase activity)//GO:0017081(chloride channel regulator activity)//GO:0005246(calcium channel regulator activity)//GO:0005524(ATP binding)//GO:0017080(sodium channel regulator activity)	GO:0006883(cellular sodium ion homeostasis)//GO:0032411(positive regulation of transporter activity)//GO:0006979(response to oxidative stress)//GO:0006468(protein phosphorylation)//GO:0042127(regulation of cell proliferation)//GO:0010765(positive regulation of sodium ion transport)//GO:0001558(regulation of cell growth)//GO:0055085(transmembrane transport)//GO:0035556(intracellular signal transdu…
chr14	23993981	23994480	diffreps_peak_11342	10.5519	499	NM_033400	ZFHX2	3.18319	2.80632e-11	2.45153e-09	down	85446	ZFH-5|ZNF409	HGNC:HGNC:20152|Ensembl:ENSG00000136367|HPRD:18318|Vega:OTTHUMG00000156894	zinc finger homeobox 2		GO:0005634(nucleus)	GO:0008270(zinc ion binding)//GO:0046872(metal ion binding)//GO:0043565(sequence-specific DNA binding)	GO:0006351(transcription, DNA-templated)//GO:0006355(regulation of transcription, DNA-templated)//GO:0030534(adult behavior)
chr7	78130893	78131104	diffreps_peak_37572	8.25861	211	NM_012301	MAGI2	11.987	5.51299e-09	1.01764e-07	down	9863	ACVRIP1|AIP-1|AIP1|ARIP1|MAGI-2|SSCAM	MIM:606382|HGNC:HGNC:18957|Ensembl:ENSG00000187391|HPRD:16212|Vega:OTTHUMG00000130697	membrane associated guanylate kinase, WW and PDZ domain containing 2	hsa04015(Rap1 signaling pathway)//hsa04530(Tight junction)	GO:0005923(bicellular tight junction)//GO:0045202(synapse)//GO:0005886(plasma membrane)//GO:0048471(perinuclear region of cytoplasm)//GO:0030425(dendrite)//GO:0043234(protein complex)//GO:0005770(late endosome)//GO:0036057(slit diaphragm)//GO:0014069(postsynaptic density)//GO:0005634(nucleus)//GO:0005737(cytoplasm)	GO:0031697(beta-1 adrenergic receptor binding)//GO:0019902(phosphatase binding)//GO:0004871(signal transducer activity)//GO:0016301(kinase activity)//GO:0030159(receptor signaling complex scaffold activity)//GO:0070699(type II activin receptor binding)//GO:0032947(protein complex scaffold)//GO:0046332(SMAD binding)//GO:0005515(protein binding)	GO:1990090(cellular response to nerve growth factor stimulus)//GO:0010976(positive regulation of neuron projection development)//GO:0016482(cytoplasmic transport)//GO:0071850(mitotic cell cycle arrest)//GO:0043113(receptor clustering)//GO:0002092(positive regulation of receptor internalization)//GO:0003402(planar cell polarity pathway involved in axis elongation)//GO:0016310(phosphorylation)//GO:…
chr19	45975808	45976400	diffreps_peak_18704	7.87421	592	NM_006732	FOSB	3.25006	1.33595e-08	2.09181e-07	down	2354	AP-1|G0S3|GOS3|GOSB	MIM:164772|HGNC:HGNC:3797|Ensembl:ENSG00000125740|HPRD:01270|Vega:OTTHUMG00000182122	FBJ murine osteosarcoma viral oncogene homolog B	hsa04380(Osteoclast differentiation)//hsa05030(Cocaine addiction)//hsa05031(Amphetamine addiction)//hsa05034(Alcoholism)	GO:0005634(nucleus)	GO:0003700(transcription factor activity, sequence-specific DNA binding)//GO:0043565(sequence-specific DNA binding)//GO:0000978(RNA polymerase II core promoter proximal region sequence-specific DNA binding)//GO:0008134(transcription factor binding)//GO:0000982(transcription factor activity, RNA polymerase II core promoter proximal region sequence-specific binding)//GO:0001077(transcriptional acti…	GO:0042493(response to drug)//GO:0032570(response to progesterone)//GO:0043278(response to morphine)//GO:0007565(female pregnancy)//GO:0051591(response to cAMP)//GO:0006366(transcription from RNA polymerase II promoter)//GO:0045944(positive regulation of transcription from RNA polymerase II promoter)//GO:0000122(negative regulation of transcription from RNA polymerase II promoter)//GO:0006357(reg…
chr3	24164401	24164616	diffreps_peak_24990	9.25386	215	NM_000461	THRB	6.26353	5.57364e-10	1.76252e-08	down	7068	C-ERBA-2|C-ERBA-BETA|ERBA2|GRTH|NR1A2|PRTH|THR1|THRB1|THRB2	MIM:190160|HGNC:HGNC:11799|Ensembl:ENSG00000151090|HPRD:07521|Vega:OTTHUMG00000130478	thyroid hormone receptor, beta	hsa04080(Neuroactive ligand-receptor interaction)//hsa04919(Thyroid hormone signaling pathway)	GO:0005654(nucleoplasm)//GO:0005634(nucleus)//GO:0070062(extracellular exosome)//GO:0000790(nuclear chromatin)	GO:0070324(thyroid hormone binding)//GO:0008270(zinc ion binding)//GO:0019899(enzyme binding)//GO:0003700(transcription factor activity, sequence-specific DNA binding)//GO:0043565(sequence-specific DNA binding)//GO:0003707(steroid hormone receptor activity)//GO:0003677(DNA binding)//GO:0031490(chromatin DNA binding)//GO:0003714(transcription corepressor activity)//GO:0005515(protein binding)//GO:…	GO:0043401(steroid hormone mediated signaling pathway)//GO:0030522(intracellular receptor signaling pathway)//GO:0007621(negative regulation of female receptivity)//GO:0060509(Type I pneumocyte differentiation)//GO:0010467(gene expression)//GO:0006351(transcription, DNA-templated)//GO:0008016(regulation of heart contraction)//GO:0009887(organ morphogenesis)//GO:0006367(transcription initiation fr…
chr1	212781969	212782272	diffreps_peak_3182	9.44661	303	NM_001674	ATF3	2.62181	3.57591e-10	1.27785e-08	down	467	-	MIM:603148|HGNC:HGNC:785|Ensembl:ENSG00000162772|HPRD:04395|Vega:OTTHUMG00000036747	activating transcription factor 3	hsa05166(HTLV-I infection)	GO:0005654(nucleoplasm)//GO:1990622(CHOP-ATF3 complex)//GO:0005634(nucleus)//GO:0005730(nucleolus)	GO:0044212(transcription regulatory region DNA binding)//GO:0046982(protein heterodimerization activity)//GO:0042802(identical protein binding)//GO:0003700(transcription factor activity, sequence-specific DNA binding)//GO:0043565(sequence-specific DNA binding)//GO:0000978(RNA polymerase II core promoter proximal region sequence-specific DNA binding)//GO:0000977(RNA polymerase II regulatory region…	GO:0061394(regulation of transcription from RNA polymerase II promoter in response to arsenic-containing substance)//GO:0008284(positive regulation of cell proliferation)//GO:0034198(cellular response to amino acid starvation)//GO:0036499(PERK-mediated unfolded protein response)//GO:0006094(gluconeogenesis)//GO:0030968(endoplasmic reticulum unfolded protein response)//GO:0044267(cellular protein …
chrX	48689501	48689800	diffreps_peak_43242	5.74675	299	NM_013271	PCSK1N	7.77498	1.79164e-06	1.71594e-05	down	27344	PROSAAS|SAAS|SCG8|SgVIII	MIM:300399|HGNC:HGNC:17301|Ensembl:ENSG00000102109|HPRD:02320|Vega:OTTHUMG00000034502	proprotein convertase subtilisin/kexin type 1 inhibitor		GO:0070062(extracellular exosome)//GO:0005615(extracellular space)//GO:0005802(trans-Golgi network)//GO:0030141(secretory granule)	GO:0005102(receptor binding)//GO:0004867(serine-type endopeptidase inhibitor activity)//GO:0004866(endopeptidase inhibitor activity)	GO:0002021(response to dietary excess)//GO:0010951(negative regulation of endopeptidase activity)//GO:0009409(response to cold)//GO:0016486(peptide hormone processing)//GO:0007218(neuropeptide signaling pathway)
chr22	33559941	33560320	diffreps_peak_24258	7.25554	379	ENST00000608642	LARGE	7.19697	5.55216e-08	7.11968e-07	down	9215	MDC1D|MDDGA6|MDDGB6	MIM:603590|HGNC:HGNC:6511|Ensembl:ENSG00000133424|HPRD:04665|Vega:OTTHUMG00000150914	like-glycosyltransferase		GO:0016021(integral component of membrane)//GO:0005794(Golgi apparatus)//GO:0030173(integral component of Golgi membrane)	GO:0042285(xylosyltransferase activity)//GO:0015020(glucuronosyltransferase activity)//GO:0016757(transferase activity, transferring glycosyl groups)//GO:0030145(manganese ion binding)//GO:0008375(acetylglucosaminyltransferase activity)//GO:0016740(transferase activity)	GO:0035269(protein O-linked mannosylation)//GO:0008152(metabolic process)//GO:0006044(N-acetylglucosamine metabolic process)//GO:0043403(skeletal muscle tissue regeneration)//GO:0060538(skeletal muscle organ development)//GO:0046716(muscle cell cellular homeostasis)//GO:0009101(glycoprotein biosynthetic process)//GO:0006688(glycosphingolipid biosynthetic process)//GO:0006486(protein glycosylation)
chr9	38575472	38575695	diffreps_peak_41416	8.8067	223	NM_147195	ANKRD18A	2.82516	1.56065e-09	3.81048e-08	down	253650	-	HGNC:HGNC:23643|Ensembl:ENSG00000180071|HPRD:13419|Vega:OTTHUMG00000186349	ankyrin repeat domain 18A
chr1	24932541	24932900	diffreps_peak_435	8.09084	359	NM_001010980	NCMAP	26.7308	8.11266e-09	1.38657e-07	down	400746	C1orf130|MP11	HGNC:HGNC:29332|Ensembl:ENSG00000184454|HPRD:16963|Vega:OTTHUMG00000003317	non-compact myelin associated protein		GO:0043220(Schmidt-Lanterman incisure)//GO:0005887(integral component of plasma membrane)//GO:0033270(paranode region of axon)	GO:0019911(structural constituent of myelin sheath)	GO:0031643(positive regulation of myelination)//GO:0032290(peripheral nervous system myelin formation)
chr5	41312761	41313040	diffreps_peak_31394	12.3246	279	NM_001005473	PLCXD3	9.48418	4.73548e-13	5.02846e-10	down	345557	-	HGNC:HGNC:31822|Ensembl:ENSG00000182836|HPRD:17860|Vega:OTTHUMG00000162076	phosphatidylinositol specific phospholipase C X domain containing 3			GO:0004871(signal transducer activity)//GO:0008081(phosphoric diester hydrolase activity)	GO:0016042(lipid catabolic process)//GO:0007165(signal transduction)
chr4	46366581	46367000	diffreps_peak_28605	9.48078	419	ENST00000507460	GABRA2	55.0455	3.3054e-10	1.20692e-08	down	2555	-	MIM:137140|HGNC:HGNC:4076|Ensembl:ENSG00000151834|HPRD:11747|Vega:OTTHUMG00000044266	gamma-aminobutyric acid type A receptor alpha2 subunit	hsa04080(Neuroactive ligand-receptor interaction)//hsa04723(Retrograde endocannabinoid signaling)//hsa04727(GABAergic synapse)//hsa04742(Taste transduction)//hsa05032(Morphine addiction)//hsa05033(Nicotine addiction)	GO:0005886(plasma membrane)//GO:1902711(GABA-A receptor complex)//GO:0034707(chloride channel complex)//GO:0030424(axon)//GO:0016021(integral component of membrane)//GO:0045202(synapse)//GO:0030054(cell junction)//GO:0045211(postsynaptic membrane)//GO:0030285(integral component of synaptic vesicle membrane)	GO:0004890(GABA-A receptor activity)//GO:0008503(benzodiazepine receptor activity)//GO:0005254(chloride channel activity)//GO:0005230(extracellular ligand-gated ion channel activity)	GO:0034220(ion transmembrane transport)//GO:0006821(chloride transport)//GO:1902476(chloride transmembrane transport)//GO:0099565(chemical synaptic transmission, postsynaptic)//GO:0007268(synaptic transmission)//GO:0007214(gamma-aminobutyric acid signaling pathway)//GO:0001505(regulation of neurotransmitter levels)//GO:0055085(transmembrane transport)//GO:0006811(ion transport)//GO:0006836(neurot…
chr12	117768161	117768520	diffreps_peak_9594	9.90654	359	NM_000620	NOS1	174.868	1.2401e-10	6.13882e-09	down	4842	IHPS1|N-NOS|NC-NOS|NOS|bNOS|nNOS	MIM:163731|HGNC:HGNC:7872|Ensembl:ENSG00000089250|HPRD:01226|Vega:OTTHUMG00000137376	nitric oxide synthase 1		GO:0030018(Z disc)//GO:0016529(sarcoplasmic reticulum)//GO:0012506(vesicle membrane)//GO:0001917(photoreceptor inner segment)//GO:0005901(caveola)//GO:0042582(azurophil granule)//GO:0031965(nuclear membrane)//GO:0043234(protein complex)//GO:0045202(synapse)//GO:0005829(cytosol)//GO:0014069(postsynaptic density)//GO:0005739(mitochondrion)//GO:1990425(ryanodine receptor complex)//GO:0005741(mitocho…	GO:0097110(scaffold protein binding)//GO:0042803(protein homodimerization activity)//GO:0046870(cadmium ion binding)//GO:0010181(FMN binding)//GO:0019899(enzyme binding)//GO:0005516(calmodulin binding)//GO:0044325(ion channel binding)//GO:0005506(iron ion binding)//GO:0034618(arginine binding)//GO:0017080(sodium channel regulator activity)//GO:0050661(NADP binding)//GO:0020037(heme binding)//GO:0…	GO:0071363(cellular response to growth factor stimulus)//GO:0045909(positive regulation of vasodilation)//GO:0031284(positive regulation of guanylate cyclase activity)//GO:0010288(response to lead ion)//GO:0048148(behavioral response to cocaine)//GO:0033555(multicellular organismal response to stress)//GO:0051481(negative regulation of cytosolic calcium ion concentration)//GO:0045893(positive reg…
chr1	223394581	223394820	diffreps_peak_3319	8.62211	239	NM_017982	SUSD4	4.46779	2.38719e-09	5.26776e-08	down	55061	PRO222	MIM:615827|HGNC:HGNC:25470|Ensembl:ENSG00000143502|HPRD:07641|Vega:OTTHUMG00000037936	sushi domain containing 4		GO:0016021(integral component of membrane)//GO:0005576(extracellular region)		GO:0045087(innate immune response)//GO:0045959(negative regulation of complement activation, classical pathway)//GO:0030449(regulation of complement activation)//GO:0006958(complement activation, classical pathway)//GO:0045957(negative regulation of complement activation, alternative pathway)
chr11	64369381	64369640	diffreps_peak_6656	9.01107	259	NM_144585	SLC22A12	2.5353	9.74822e-10	2.67027e-08	down	116085	OAT4L|RST|URAT1	MIM:607096|HGNC:HGNC:17989|Ensembl:ENSG00000197891|HPRD:06160|Vega:OTTHUMG00000045213	solute carrier family 22 (organic anion/urate transporter), member 12		GO:0005886(plasma membrane)//GO:0005887(integral component of plasma membrane)//GO:0016021(integral component of membrane)//GO:0070062(extracellular exosome)//GO:0031526(brush border membrane)//GO:0016324(apical plasma membrane)	GO:0015143(urate transmembrane transporter activity)//GO:0030165(PDZ domain binding)//GO:0015347(sodium-independent organic anion transmembrane transporter activity)//GO:0005452(inorganic anion exchanger activity)	GO:0043252(sodium-independent organic anion transport)//GO:0046415(urate metabolic process)//GO:0042493(response to drug)//GO:0098656(anion transmembrane transport)//GO:0019725(cellular homeostasis)//GO:0015747(urate transport)//GO:0055085(transmembrane transport)//GO:1903825(organic acid transmembrane transport)
chrX	11683441	11683821	diffreps_peak_42990	8.55043	380	NM_006125	ARHGAP6	2.59839	2.81559e-09	5.99133e-08	down	395	RHOGAP6|RHOGAPX-1	MIM:300118|HGNC:HGNC:676|Ensembl:ENSG00000047648|HPRD:02124|Vega:OTTHUMG00000021134	Rho GTPase activating protein 6		GO:0005884(actin filament)//GO:0015629(actin cytoskeleton)//GO:0005737(cytoplasm)//GO:0005829(cytosol)	GO:0017124(SH3 domain binding)//GO:0005096(GTPase activator activity)//GO:0043274(phospholipase binding)//GO:0005070(SH3/SH2 adaptor activity)//GO:0016004(phospholipase activator activity)	GO:0030041(actin filament polymerization)//GO:0007266(Rho protein signal transduction)//GO:0048041(focal adhesion assembly)//GO:0010518(positive regulation of phospholipase activity)//GO:0007015(actin filament organization)//GO:0007264(small GTPase mediated signal transduction)//GO:0043547(positive regulation of GTPase activity)//GO:0009967(positive regulation of signal transduction)//GO:0007202(…
chr4	3494781	3495020	diffreps_peak_28036	9.68087	239	NM_173660	DOK7	16.6836	2.08512e-10	8.74527e-09	down	285489	C4orf25|CMS10|CMS1B	MIM:610285|HGNC:HGNC:26594|Ensembl:ENSG00000175920|HPRD:08744|Vega:OTTHUMG00000122087	docking protein 7		GO:0045202(synapse)//GO:0005886(plasma membrane)//GO:0030054(cell junction)	GO:0008289(lipid binding)//GO:0019901(protein kinase binding)//GO:0005158(insulin receptor binding)	GO:0061098(positive regulation of protein tyrosine kinase activity)
chr4	110932357	110932720	diffreps_peak_29696	5.07911	363	NM_001963	EGF	21.9511	8.33466e-06	7.06983e-05	down	1950	HOMG4|URG	MIM:131530|HGNC:HGNC:3229|Ensembl:ENSG00000138798|HPRD:00578|Vega:OTTHUMG00000132044	epidermal growth factor	hsa04010(MAPK signaling pathway)//hsa04012(ErbB signaling pathway)//hsa04014(Ras signaling pathway)//hsa04015(Rap1 signaling pathway)//hsa04060(Cytokine-cytokine receptor interaction)//hsa04066(HIF-1 signaling pathway)//hsa04068(FoxO signaling pathway)//	GO:0005886(plasma membrane)//GO:0070062(extracellular exosome)//GO:0005576(extracellular region)//GO:0043235(receptor complex)//GO:0031093(platelet alpha granule lumen)//GO:0016021(integral component of membrane)//GO:0005765(lysosomal membrane)//GO:0005615(extracellular space)	GO:0008083(growth factor activity)//GO:0017147(Wnt-protein binding)//GO:0042813(Wnt-activated receptor activity)//GO:0005154(epidermal growth factor receptor binding)//GO:0005515(protein binding)//GO:0005509(calcium ion binding)//GO:0030297(transmembrane receptor protein tyrosine kinase activator activity)	GO:0030168(platelet activation)//GO:0044332(Wnt signaling pathway involved in dorsal/ventral axis specification)//GO:0051048(negative regulation of secretion)//GO:0045741(positive regulation of epidermal growth factor-activated receptor activity)//GO:0048754(branching morphogenesis of an epithelial tube)//GO:0048011(neurotrophin TRK receptor signaling pathway)//GO:0006260(DNA replication)//GO:004…
chr7	131813841	131814360	diffreps_peak_38562	12.4844	519	NM_020911	PLXNA4	10.7314	3.27765e-13	4.73875e-10	down	91584	FAYV2820|PLEXA4|PLXNA4A|PLXNA4B|PRO34003	MIM:604280|HGNC:HGNC:9102|Ensembl:ENSG00000221866|HPRD:10901|Vega:OTTHUMG00000155108	plexin A4		GO:0005886(plasma membrane)//GO:0005887(integral component of plasma membrane)//GO:0002116(semaphorin receptor complex)	GO:0017154(semaphorin receptor activity)	GO:0021785(branchiomotor neuron axon guidance)//GO:0007411(axon guidance)//GO:0021644(vagus nerve morphogenesis)//GO:0071526(semaphorin-plexin signaling pathway)//GO:0021784(postganglionic parasympathetic fiber development)//GO:0048485(sympathetic nervous system development)//GO:0050923(regulation of negative chemotaxis)//GO:0021793(chemorepulsion of branchiomotor axon)//GO:1902287(semaphorin-ple…
chr16	70841286	70841940	diffreps_peak_15201	8.19227	654	NM_001270974	HYDIN	3.0748	6.42282e-09	1.1492e-07	down	54768	CILD5|HYDIN1|HYDIN2|PPP1R31	MIM:610812|HGNC:HGNC:19368|Ensembl:ENSG00000157423|HPRD:11042|Vega:OTTHUMG00000137584	HYDIN, axonemal central pair apparatus protein		GO:1990718(axonemal central pair projection)		GO:0060438(trachea development)//GO:1904158(axonemal central apparatus assembly)//GO:0002064(epithelial cell development)//GO:0003341(cilium movement)//GO:0021591(ventricular system development)
chr1	114184532	114185138	diffreps_peak_1840	5.31569	606	NM_152900	MAGI3	3.94335	4.83401e-06	4.28919e-05	down	260425	MAGI-3|dJ730K3.2	MIM:615943|HGNC:HGNC:29647|Ensembl:ENSG00000081026|HPRD:11290|Vega:OTTHUMG00000011737	membrane associated guanylate kinase, WW and PDZ domain containing 3	hsa04015(Rap1 signaling pathway)//hsa04530(Tight junction)	GO:0005923(bicellular tight junction)//GO:0016020(membrane)//GO:0005886(plasma membrane)//GO:0005634(nucleus)	GO:0005524(ATP binding)//GO:0032947(protein complex scaffold)//GO:0005515(protein binding)//GO:0004385(guanylate kinase activity)//GO:0005109(frizzled binding)	GO:0043507(positive regulation of JUN kinase activity)//GO:0046037(GMP metabolic process)//GO:0016032(viral process)//GO:0046710(GDP metabolic process)//GO:0035556(intracellular signal transduction)//GO:0006915(apoptotic process)
chr1	110766141	110766460	diffreps_peak_1769	8.24801	319	NM_004978	KCNC4	3.04067	5.64921e-09	1.0373e-07	down	3749	C1orf30|HKSHIIIC|KSHIIIC|KV3.4	MIM:176265|HGNC:HGNC:6236|Ensembl:ENSG00000116396|HPRD:08887|Vega:OTTHUMG00000011037	potassium voltage-gated channel subfamily C member 4		GO:0043679(axon terminus)//GO:0005886(plasma membrane)//GO:0008076(voltage-gated potassium channel complex)//GO:0031594(neuromuscular junction)	GO:0005267(potassium channel activity)//GO:0005251(delayed rectifier potassium channel activity)//GO:0005249(voltage-gated potassium channel activity)	GO:0051260(protein homooligomerization)//GO:0071805(potassium ion transmembrane transport)//GO:0046928(regulation of neurotransmitter secretion)//GO:0034765(regulation of ion transmembrane transport)//GO:0007268(synaptic transmission)//GO:0006813(potassium ion transport)
chr6	46645401	46645740	diffreps_peak_34347	9.00624	339	NM_004277	SLC25A27	6.6042	9.8573e-10	2.69149e-08	down	9481	UCP4	MIM:613725|HGNC:HGNC:21065|Ensembl:ENSG00000153291|HPRD:15358|Vega:OTTHUMG00000014786	solute carrier family 25 member 27		GO:0005743(mitochondrial inner membrane)//GO:0005739(mitochondrion)//GO:0016021(integral component of membrane)	GO:0003735(structural constituent of ribosome)	GO:0015992(proton transport)//GO:0044281(small molecule metabolic process)//GO:0022904(respiratory electron transport chain)//GO:0006412(translation)//GO:0006091(generation of precursor metabolites and energy)//GO:0044237(cellular metabolic process)//GO:0006810(transport)
chr2	160797259	160797720	diffreps_peak_20988	7.31415	461	NM_007366	PLA2R1	17.0284	4.85126e-08	6.30732e-07	down	22925	CLEC13C|PLA2-R|PLA2G1R|PLA2IR|PLA2R	MIM:604939|HGNC:HGNC:9042|Ensembl:ENSG00000153246|HPRD:09222|Vega:OTTHUMG00000154087	phospholipase A2 receptor 1	hsa04145(Phagosome)//hsa05152(Tuberculosis)	GO:0005886(plasma membrane)//GO:0005887(integral component of plasma membrane)//GO:0005576(extracellular region)//GO:0043235(receptor complex)//GO:0009986(cell surface)//GO:0016021(integral component of membrane)//GO:0070062(extracellular exosome)	GO:0004872(receptor activity)//GO:0030246(carbohydrate binding)//GO:0043274(phospholipase binding)	GO:0006897(endocytosis)//GO:0072593(reactive oxygen species metabolic process)//GO:0043517(positive regulation of DNA damage response, signal transduction by p53 class mediator)//GO:0090238(positive regulation of arachidonic acid secretion)//GO:0006898(receptor-mediated endocytosis)//GO:0001816(cytokine production)//GO:0090399(replicative senescence)//GO:1900139(negative regulation of arachidonic…
chr8	19176854	19177239	diffreps_peak_39270	7.14353	385	NM_022071	SH2D4A	3.12706	7.18571e-08	8.95525e-07	down	63898	PPP1R38|SH2A	MIM:614968|HGNC:HGNC:26102|Ensembl:ENSG00000104611|HPRD:08340|Vega:OTTHUMG00000097005	SH2 domain containing 4A		GO:0005737(cytoplasm)	GO:0005515(protein binding)//GO:0019902(phosphatase binding)	GO:0010923(negative regulation of phosphatase activity)
chr19	24115481	24116520	diffreps_peak_18315	7.8801	1039	NM_001244038	ZNF726	4.09645	1.31796e-08	2.06896e-07	down	730087	-	HGNC:HGNC:32462	zinc finger protein 726		GO:0005622(intracellular)//GO:0005634(nucleus)	GO:0003676(nucleic acid binding)//GO:0046872(metal ion binding)//GO:0003677(DNA binding)//GO:0003700(transcription factor activity, sequence-specific DNA binding)	GO:0006351(transcription, DNA-templated)//GO:0006355(regulation of transcription, DNA-templated)
chr9	113173342	113174015	diffreps_peak_42300	9.06873	673	NM_153366	SVEP1	3.09084	8.53625e-10	2.42552e-08	down	79987	C9orf13|CCP22|POLYDOM|SEL-OB|SELOB	MIM:611691|HGNC:HGNC:15985|Ensembl:ENSG00000165124|Vega:OTTHUMG00000020482	sushi, von Willebrand factor type A, EGF and pentraxin domain containing 1		GO:0016020(membrane)//GO:0005576(extracellular region)//GO:0005737(cytoplasm)	GO:0003682(chromatin binding)//GO:0005509(calcium ion binding)	GO:0007155(cell adhesion)
chr1	17395141	17395480	diffreps_peak_345	7.66843	339	NM_007365	PADI2	2.88647	2.14571e-08	3.10737e-07	down	11240	PAD-H19|PAD2|PDI2	MIM:607935|HGNC:HGNC:18341|Ensembl:ENSG00000117115|HPRD:06396|Vega:OTTHUMG00000002295	peptidyl arginine deiminase, type II		GO:0070062(extracellular exosome)//GO:0035327(transcriptionally active chromatin)//GO:0005737(cytoplasm)	GO:0030331(estrogen receptor binding)//GO:0004668(protein-arginine deiminase activity)//GO:0005509(calcium ion binding)	GO:0030520(intracellular estrogen receptor signaling pathway)//GO:0018101(protein citrullination)//GO:0036413(histone H3-R26 citrullination)//GO:1901624(negative regulation of lymphocyte chemotaxis)//GO:0048096(chromatin-mediated maintenance of transcription)//GO:0070100(negative regulation of chemokine-mediated signaling pathway)//GO:0021762(substantia nigra development)//GO:0010848(regulation o…
chr5	2748941	2749166	diffreps_peak_30919	6.02384	225	NM_033267	IRX2	93.2356	9.46587e-07	9.54077e-06	down	153572	IRXA2	MIM:606198|HGNC:HGNC:14359|Ensembl:ENSG00000170561|HPRD:09368|Vega:OTTHUMG00000090377	iroquois homeobox 2		GO:0005634(nucleus)	GO:0043565(sequence-specific DNA binding)	GO:0072272(proximal/distal pattern formation involved in metanephric nephron development)//GO:0006355(regulation of transcription, DNA-templated)//GO:0072086(specification of loop of Henle identity)
chr14	61746961	61747720	diffreps_peak_12024	5.93241	759	NM_001017970	TMEM30B	10.7456	1.16838e-06	1.15684e-05	down	161291	CDC50B	MIM:611029|HGNC:HGNC:27254|Ensembl:ENSG00000182107|HPRD:18567|Vega:OTTHUMG00000171426	transmembrane protein 30B		GO:0005886(plasma membrane)//GO:0016021(integral component of membrane)	GO:0005515(protein binding)	GO:0006869(lipid transport)//GO:0070863(positive regulation of protein exit from endoplasmic reticulum)
chr17	18881321	18882000	diffreps_peak_15744	9.22006	679	NM_001039999	FAM83G	2.83739	6.02476e-10	1.86844e-08	down	644815	PAWS1	MIM:615886|HGNC:HGNC:32554|Ensembl:ENSG00000188522	family with sequence similarity 83 member G		GO:0005634(nucleus)//GO:0005829(cytosol)	GO:0005515(protein binding)	GO:0030509(BMP signaling pathway)
chr9	118916481	118916760	diffreps_peak_42431	8.34142	279	NM_002581	PAPPA	5.3141	4.55592e-09	8.75262e-08	down	5069	ASBABP2|DIPLA1|IGFBP-4ase|PAPA|PAPP-A|PAPPA1	MIM:176385|HGNC:HGNC:8602|Ensembl:ENSG00000182752|HPRD:01448|Vega:OTTHUMG00000021045	pregnancy-associated plasma protein A, pappalysin 1		GO:0005576(extracellular region)	GO:0008237(metallopeptidase activity)//GO:0008270(zinc ion binding)//GO:0004222(metalloendopeptidase activity)	GO:0006508(proteolysis)//GO:0044267(cellular protein metabolic process)//GO:0007565(female pregnancy)
chrX	9863421	9863940	diffreps_peak_42942	8.61397	519	NM_001649	SHROOM2	2.38556	2.43237e-09	5.34436e-08	down	357	APXL|HSAPXL	MIM:300103|HGNC:HGNC:630|Ensembl:ENSG00000146950|HPRD:02113|Vega:OTTHUMG00000021121	shroom family member 2	hsa04530(Tight junction)	GO:0005923(bicellular tight junction)//GO:0005886(plasma membrane)//GO:0070062(extracellular exosome)//GO:0005874(microtubule)//GO:0031941(filamentous actin)//GO:0005913(cell-cell adherens junction)//GO:0030864(cortical actin cytoskeleton)//GO:0005856(cytoskeleton)//GO:0016324(apical plasma membrane)//GO:0043025(neuronal cell body)	GO:0019904(protein domain specific binding)//GO:0008013(beta-catenin binding)//GO:0003779(actin binding)//GO:0015280(ligand-gated sodium channel activity)//GO:0051015(actin filament binding)//GO:0005515(protein binding)	GO:0035725(sodium ion transmembrane transport)//GO:0032401(establishment of melanosome localization)//GO:0032438(melanosome organization)//GO:0043583(ear development)//GO:0002089(lens morphogenesis in camera-type eye)//GO:0048593(camera-type eye morphogenesis)//GO:0016477(cell migration)//GO:0007420(brain development)//GO:0030835(negative regulation of actin filament depolymerization)//GO:0000902…
chr5	141236816	141237036	diffreps_peak_32804	9.51536	220	NM_032420	PCDH1	2.2944	3.05238e-10	1.14041e-08	down	5097	PC42|PCDH42	MIM:603626|HGNC:HGNC:8655|Ensembl:ENSG00000156453|HPRD:04692|Vega:OTTHUMG00000129661	protocadherin 1		GO:0005886(plasma membrane)//GO:0005887(integral component of plasma membrane)//GO:0016021(integral component of membrane)//GO:0005911(cell-cell junction)	GO:0005509(calcium ion binding)	GO:0007399(nervous system development)//GO:0007156(homophilic cell adhesion via plasma membrane adhesion molecules)//GO:0007267(cell-cell signaling)
chr19	57324501	57325440	diffreps_peak_19019	9.46991	939	NM_006210	PEG3	5.3838	3.38914e-10	1.22898e-08	down	5178	PW1|ZKSCAN22|ZNF904|ZSCAN24	MIM:601483|HGNC:HGNC:8826|Ensembl:ENSG00000198300|HPRD:03285|Vega:OTTHUMG00000171953|Vega:OTTHUMG00000171954	paternally expressed 3		GO:0005654(nucleoplasm)//GO:0005634(nucleus)//GO:0005737(cytoplasm)	GO:0000981(RNA polymerase II transcription factor activity, sequence-specific DNA binding)//GO:0003676(nucleic acid binding)//GO:0046872(metal ion binding)//GO:0003700(transcription factor activity, sequence-specific DNA binding)	GO:0006915(apoptotic process)//GO:0006351(transcription, DNA-templated)//GO:0006355(regulation of transcription, DNA-templated)//GO:0000122(negative regulation of transcription from RNA polymerase II promoter)
chr4	77660361	77660760	diffreps_peak_28947	5.1548	399	NM_020859	SHROOM3	3.36279	7.00161e-06	6.01673e-05	down	57619	APXL3|MSTP013|SHRM|ShrmL	MIM:604570|HGNC:HGNC:30422|Ensembl:ENSG00000138771|HPRD:07053|Vega:OTTHUMG00000157075	shroom family member 3	hsa04530(Tight junction)	GO:0005874(microtubule)//GO:0043296(apical junction complex)//GO:0005912(adherens junction)//GO:0005737(cytoplasm)//GO:0005856(cytoskeleton)//GO:0016324(apical plasma membrane)	GO:0051015(actin filament binding)	GO:0008360(regulation of cell shape)//GO:0000902(cell morphogenesis)//GO:0045176(apical protein localization)//GO:0030036(actin cytoskeleton organization)//GO:0043482(cellular pigment accumulation)//GO:0001843(neural tube closure)//GO:0002066(columnar/cuboidal epithelial cell development)//GO:0007389(pattern specification process)
chr9	82186781	82187260	diffreps_peak_41853	6.80961	479	NM_007005	TLE4	3.34006	1.5502e-07	1.80508e-06	down	7091	BCE-1|BCE1|E(spI)|ESG|ESG4|GRG4|Grg-4	MIM:605132|HGNC:HGNC:11840|Ensembl:ENSG00000106829	transducin like enhancer of split 4		GO:0005654(nucleoplasm)//GO:0005634(nucleus)	GO:0003674(molecular_function)//GO:0003682(chromatin binding)//GO:0070491(repressing transcription factor binding)//GO:0003705(transcription factor activity, RNA polymerase II distal enhancer sequence-specific binding)//GO:0003714(transcription corepressor activity)//GO:0005515(protein binding)	GO:0007219(Notch signaling pathway)//GO:0016055(Wnt signaling pathway)//GO:0006351(transcription, DNA-templated)//GO:0008150(biological_process)//GO:0000122(negative regulation of transcription from RNA polymerase II promoter)
chr14	59835367	59835720	diffreps_peak_11971	6.82699	353	NM_014992	DAAM1	3.30838	1.48941e-07	1.74019e-06	down	23002	-	MIM:606626|HGNC:HGNC:18142|Ensembl:ENSG00000100592|HPRD:09433|Vega:OTTHUMG00000140326	dishevelled associated activator of morphogenesis 1	hsa04310(Wnt signaling pathway)	GO:0016020(membrane)//GO:0005886(plasma membrane)//GO:0001725(stress fiber)//GO:0005737(cytoplasm)//GO:0005829(cytosol)	GO:0005515(protein binding)//GO:0003779(actin binding)//GO:0042802(identical protein binding)//GO:0017048(Rho GTPase binding)	GO:0030036(actin cytoskeleton organization)//GO:0060071(Wnt signaling pathway, planar cell polarity pathway)//GO:0007264(small GTPase mediated signal transduction)
chr7	122303421	122303623	diffreps_peak_38362	5.26398	202	NM_017954	CADPS2	4.07765	5.44531e-06	4.78683e-05	down	93664	-	MIM:609978|HGNC:HGNC:16018|Ensembl:ENSG00000081803|HPRD:12996|Vega:OTTHUMG00000157093	Ca2+ dependent secretion activator 2		GO:0030659(cytoplasmic vesicle membrane)//GO:0043231(intracellular membrane-bounded organelle)//GO:0030054(cell junction)//GO:0005654(nucleoplasm)//GO:0042734(presynaptic membrane)//GO:0045211(postsynaptic membrane)	GO:0008289(lipid binding)//GO:0046872(metal ion binding)	GO:0016082(synaptic vesicle priming)//GO:0015031(protein transport)//GO:0045921(positive regulation of exocytosis)//GO:0009267(cellular response to starvation)
chr2	242031501	242031780	diffreps_peak_22360	7.49477	279	NM_001080437	SNED1	2.07569	3.20057e-08	4.38451e-07	down	25992	SST3|Snep	MIM:616634|HGNC:HGNC:24696|Ensembl:ENSG00000162804|Vega:OTTHUMG00000151803	sushi, nidogen and EGF like domains 1		GO:0070062(extracellular exosome)	GO:0005509(calcium ion binding)	GO:0007160(cell-matrix adhesion)
chr19	42502467	42503040	diffreps_peak_18614	9.07648	573	NM_002088	GRIK5	21.6341	8.38523e-10	2.39477e-08	down	2901	EAA2|GRIK2|GluK5|KA2	MIM:600283|HGNC:HGNC:4583|Ensembl:ENSG00000105737|HPRD:02614|Vega:OTTHUMG00000044573	glutamate ionotropic receptor kainate type subunit 5	hsa04080(Neuroactive ligand-receptor interaction)//hsa04724(Glutamatergic synapse)	GO:0005886(plasma membrane)//GO:0043204(perikaryon)//GO:0030425(dendrite)//GO:0014069(postsynaptic density)//GO:0030054(cell junction)//GO:0032983(kainate selective glutamate receptor complex)//GO:0005783(endoplasmic reticulum)//GO:0042734(presynaptic membrane)//GO:0045211(postsynaptic membrane)//GO:0043195(terminal bouton)	GO:0017124(SH3 domain binding)//GO:0015277(kainate selective glutamate receptor activity)//GO:0042802(identical protein binding)//GO:0005234(extracellular-glutamate-gated ion channel activity)//GO:0030165(PDZ domain binding)	GO:0043113(receptor clustering)//GO:0060079(excitatory postsynaptic potential)//GO:0043525(positive regulation of neuron apoptotic process)//GO:0007268(synaptic transmission)//GO:0006621(protein retention in ER lumen)//GO:0035235(ionotropic glutamate receptor signaling pathway)//GO:0071333(cellular response to glucose stimulus)//GO:0051649(establishment of localization in cell)//GO:0035249(synapt…
chr8	35583669	35583960	diffreps_peak_39494	11.9415	291	NM_080872	UNC5D	18.6842	1.14417e-12	5.84431e-10	down	137970	PRO34692|Unc5h4	MIM:616466|HGNC:HGNC:18634|Ensembl:ENSG00000156687|HPRD:11661|Vega:OTTHUMG00000157145	unc-5 netrin receptor D	hsa04360(Axon guidance)	GO:0016021(integral component of membrane)//GO:0005886(plasma membrane)//GO:0009986(cell surface)		GO:0007411(axon guidance)//GO:0098609(cell-cell adhesion)//GO:0021859(pyramidal neuron differentiation)//GO:2001222(regulation of neuron migration)//GO:0006915(apoptotic process)//GO:0007165(signal transduction)
chr19	18375201	18375680	diffreps_peak_18167	10.0938	479	NM_001145304	KIAA1683	3.90573	8.05795e-11	4.63647e-09	down	80726	-	HGNC:HGNC:29350|Ensembl:ENSG00000130518|HPRD:13882|Vega:OTTHUMG00000183354	KIAA1683		GO:0005739(mitochondrion)//GO:0005634(nucleus)	GO:0005515(protein binding)
chr5	178391655	178393160	diffreps_peak_33524	7.25889	1505	NM_182594	ZNF454	3.10732	5.50941e-08	7.07089e-07	down	285676	-	HGNC:HGNC:21200|Ensembl:ENSG00000178187|HPRD:15796|Vega:OTTHUMG00000130891	zinc finger protein 454		GO:0005634(nucleus)	GO:0046872(metal ion binding)//GO:0003677(DNA binding)//GO:0003700(transcription factor activity, sequence-specific DNA binding)	GO:0006351(transcription, DNA-templated)//GO:0006355(regulation of transcription, DNA-templated)
chr6	109837632	109837845	diffreps_peak_35137	11.1129	213	NM_001145128	AK9	5.61493	7.71087e-12	1.23604e-09	down	221264	AK 9|AKD1|AKD2|C6orf199|C6orf224|dJ70A9.1	MIM:615358|HGNC:HGNC:33814|Ensembl:ENSG00000155085|HPRD:12871|Vega:OTTHUMG00000157658	adenylate kinase 9	hsa00230(Purine metabolism)//hsa00240(Pyrimidine metabolism)//	GO:0031965(nuclear membrane)//GO:0005654(nucleoplasm)//GO:0005634(nucleus)//GO:0005737(cytoplasm)//GO:0005829(cytosol)	GO:0005524(ATP binding)//GO:0050145(nucleoside phosphate kinase activity)//GO:0004550(nucleoside diphosphate kinase activity)//GO:0019205(nucleobase-containing compound kinase activity)	GO:0061508(CDP phosphorylation)//GO:0061571(TDP phosphorylation)//GO:0061568(GDP phosphorylation)//GO:0044281(small molecule metabolic process)//GO:0061570(dCDP phosphorylation)//GO:0061565(dAMP phosphorylation)//GO:0016310(phosphorylation)//GO:0055086(nucleobase-containing small molecule metabolic process)//GO:0061566(CMP phosphorylation)//GO:0006174(dADP phosphorylation)//GO:0015949(nucleobase-…
chr6	161554401	161554820	diffreps_peak_36059	10.303	419	NM_020133	AGPAT4	2.56883	4.97713e-11	3.47268e-09	down	56895	1-AGPAT4|LPAAT-delta|dJ473J16.2	MIM:614795|HGNC:HGNC:20885|Ensembl:ENSG00000026652|HPRD:12437|Vega:OTTHUMG00000015966	1-acylglycerol-3-phosphate O-acyltransferase 4	hsa00561(Glycerolipid metabolism)//hsa00564(Glycerophospholipid metabolism)//	GO:0016021(integral component of membrane)//GO:0005789(endoplasmic reticulum membrane)	GO:0005515(protein binding)//GO:0016746(transferase activity, transferring acyl groups)//GO:0003841(1-acylglycerol-3-phosphate O-acyltransferase activity)	GO:0044255(cellular lipid metabolic process)//GO:0006644(phospholipid metabolic process)//GO:0008152(metabolic process)//GO:0008654(phospholipid biosynthetic process)//GO:0016024(CDP-diacylglycerol biosynthetic process)//GO:0006654(phosphatidic acid biosynthetic process)//GO:0019432(triglyceride biosynthetic process)//GO:0046474(glycerophospholipid biosynthetic process)//GO:0044281(small molecule…
chr15	58357731	58358121	diffreps_peak_13490	6.34746	390	NM_003888	ALDH1A2	51.3467	4.49303e-07	4.78114e-06	down	8854	RALDH(II)|RALDH2|RALDH2-T	MIM:603687|HGNC:HGNC:15472|Ensembl:ENSG00000128918|HPRD:04733|Vega:OTTHUMG00000132624	aldehyde dehydrogenase 1 family member A2	hsa00830(Retinol metabolism)//	GO:0048471(perinuclear region of cytoplasm)//GO:0005737(cytoplasm)//GO:0005829(cytosol)	GO:0004028(3-chloroallyl aldehyde dehydrogenase activity)//GO:0016918(retinal binding)//GO:0004029(aldehyde dehydrogenase (NAD) activity)//GO:0001758(retinal dehydrogenase activity)//GO:0016491(oxidoreductase activity)//GO:0016620(oxidoreductase activity, acting on the aldehyde or oxo group of donors, NAD or NADP as acceptor)	GO:0048738(cardiac muscle tissue development)//GO:0010628(positive regulation of gene expression)//GO:0021915(neural tube development)//GO:0014032(neural crest cell development)//GO:0008285(negative regulation of cell proliferation)//GO:0001822(kidney development)//GO:0030182(neuron differentiation)//GO:0042574(retinal metabolic process)//GO:0030902(hindbrain development)//GO:0042572(retinol meta…
chr17	46673761	46674140	diffreps_peak_16133	5.93236	379	uc002int.1	HOXB6	6.59293	1.16854e-06	1.15697e-05	down	3216	HOX2|HOX2B|HU-2|Hox-2.2	MIM:142961|HGNC:HGNC:5117|Ensembl:ENSG00000108511|HPRD:00849|Vega:OTTHUMG00000159912	homeobox B6		GO:0005634(nucleus)	GO:0044822(poly(A) RNA binding)//GO:0043565(sequence-specific DNA binding)//GO:0005515(protein binding)//GO:0003700(transcription factor activity, sequence-specific DNA binding)	GO:0048704(embryonic skeletal system morphogenesis)//GO:0034101(erythrocyte homeostasis)//GO:0009952(anterior/posterior pattern specification)//GO:0006351(transcription, DNA-templated)//GO:0006355(regulation of transcription, DNA-templated)
chr3	3887521	3887820	diffreps_peak_24687	7.73847	299	NM_020873	LRRN1	3.55837	1.82612e-08	2.7103e-07	down	57633	FIGLER3|NLRR-1	HGNC:HGNC:20980|Ensembl:ENSG00000175928|HPRD:14320|Vega:OTTHUMG00000154934	leucine rich repeat neuronal 1		GO:0016021(integral component of membrane)		GO:0007409(axonogenesis)//GO:0051965(positive regulation of synapse assembly)
chr1	1354041	1354380	diffreps_peak_43	5.78221	339	NM_001145210	ANKRD65	2.20214	1.65118e-06	1.59156e-05	down	441869	-	HGNC:HGNC:42950|Ensembl:ENSG00000235098|Vega:OTTHUMG00000002911	ankyrin repeat domain 65
chr1	205271186	205271560	diffreps_peak_3042	7.94476	374	ENST00000367157	NUAK2	4.02062	1.13564e-08	1.8281e-07	down	81788	SNARK	MIM:608131|HGNC:HGNC:29558|Ensembl:ENSG00000163545|HPRD:12172|Vega:OTTHUMG00000037196	NUAK family, SNF1-like kinase, 2		GO:0005737(cytoplasm)	GO:0005524(ATP binding)//GO:0004674(protein serine/threonine kinase activity)//GO:0000287(magnesium ion binding)//GO:0005515(protein binding)	GO:0042149(cellular response to glucose starvation)//GO:0006468(protein phosphorylation)//GO:0043066(negative regulation of apoptotic process)//GO:0030036(actin cytoskeleton organization)//GO:0035556(intracellular signal transduction)//GO:0006915(apoptotic process)
chr13	24797541	24797900	diffreps_peak_9980	6.88436	359	ENST00000382108	SPATA13	2.04774	1.30508e-07	1.54161e-06	down	221178	ARHGEF29|ASEF2	MIM:613324|HGNC:HGNC:23222|Ensembl:ENSG00000182957|Ensembl:ENSG00000228741|HPRD:15427|Vega:OTTHUMG00000016578	spermatogenesis associated 13		GO:0005654(nucleoplasm)//GO:0032587(ruffle membrane)//GO:0030027(lamellipodium)//GO:0005737(cytoplasm)//GO:0030175(filopodium)	GO:0005089(Rho guanyl-nucleotide exchange factor activity)//GO:0005515(protein binding)//GO:0005085(guanyl-nucleotide exchange factor activity)//GO:0030676(Rac guanyl-nucleotide exchange factor activity)	GO:0030334(regulation of cell migration)//GO:0016477(cell migration)//GO:0043547(positive regulation of GTPase activity)//GO:0046847(filopodium assembly)//GO:0030032(lamellipodium assembly)//GO:0035023(regulation of Rho protein signal transduction)
chr3	16216501	16217060	diffreps_peak_24886	8.6818	559	NM_054110	GALNT15	2.23492	2.08064e-09	4.74459e-08	down	117248	GALNACT15|GALNT13|GALNT7|GALNTL2|PIH5|pp-GalNAc-T15	MIM:615131|HGNC:HGNC:21531|Ensembl:ENSG00000131386|HPRD:13563|Vega:OTTHUMG00000156893	polypeptide N-acetylgalactosaminyltransferase 15	hsa00512(Mucin type O-Glycan biosynthesis)//	GO:0030133(transport vesicle)//GO:0016021(integral component of membrane)//GO:0000139(Golgi membrane)	GO:0004653(polypeptide N-acetylgalactosaminyltransferase activity)//GO:0030246(carbohydrate binding)//GO:0016757(transferase activity, transferring glycosyl groups)//GO:0046872(metal ion binding)	GO:0006493(protein O-linked glycosylation)//GO:0043687(post-translational protein modification)//GO:0016266(O-glycan processing)//GO:0044267(cellular protein metabolic process)//GO:0006486(protein glycosylation)
chr8	142220641	142221320	diffreps_peak_40639	7.66094	679	NM_001080431	SLC45A4	2.18015	2.18303e-08	3.15208e-07	down	57210	-	HGNC:HGNC:29196|Ensembl:ENSG00000022567|Vega:OTTHUMG00000164393	solute carrier family 45 member 4		GO:0016021(integral component of membrane)		GO:0006810(transport)
chr5	68715197	68716000	diffreps_peak_31797	9.07396	803	NM_001038603	MARVELD2	2.46029	8.43415e-10	2.40436e-08	down	153562	DFNB49|MARVD2|MRVLDC2|Tric	MIM:610572|HGNC:HGNC:26401|Ensembl:ENSG00000152939|HPRD:11293|Vega:OTTHUMG00000162512	MARVEL domain containing 2		GO:0061689(tricellular tight junction)//GO:0005923(bicellular tight junction)//GO:0016021(integral component of membrane)//GO:0043220(Schmidt-Lanterman incisure)//GO:0033010(paranodal junction)//GO:0016323(basolateral plasma membrane)//GO:0005737(cytoplasm)//GO:0031410(cytoplasmic vesicle)//GO:0016324(apical plasma membrane)	GO:0005515(protein binding)	GO:0070830(bicellular tight junction assembly)//GO:0007605(sensory perception of sound)//GO:0061028(establishment of endothelial barrier)//GO:0045216(cell-cell junction organization)
chr5	41382121	41382560	diffreps_peak_31401	9.93437	439	NM_001005473	PLCXD3	10.1377	1.16313e-10	5.8785e-09	down	345557	-	HGNC:HGNC:31822|Ensembl:ENSG00000182836|HPRD:17860|Vega:OTTHUMG00000162076	phosphatidylinositol specific phospholipase C X domain containing 3			GO:0004871(signal transducer activity)//GO:0008081(phosphoric diester hydrolase activity)	GO:0016042(lipid catabolic process)//GO:0007165(signal transduction)
chr17	8393657	8393870	diffreps_peak_15611	5.81406	213	NM_005964	MYH10	2.31494	1.53439e-06	1.48772e-05	down	4628	NMMHC-IIB|NMMHCB	MIM:160776|HGNC:HGNC:7568|Ensembl:ENSG00000133026|HPRD:01178|Vega:OTTHUMG00000108195	myosin, heavy chain 10, non-muscle	hsa04530(Tight junction)//hsa04810(Regulation of actin cytoskeleton)//hsa05132(Salmonella infection)	GO:0016460(myosin II complex)//GO:0001725(stress fiber)//GO:0005737(cytoplasm)//GO:0030027(lamellipodium)//GO:0015629(actin cytoskeleton)//GO:0030424(axon)//GO:0042641(actomyosin)//GO:0005819(spindle)//GO:0005739(mitochondrion)//GO:0030426(growth cone)//GO:0005634(nucleus)//GO:0043025(neuronal cell body)//GO:0097513(myosin II filament)//GO:0030496(midbody)//GO:0031594(neuromuscular junction)//GO:…	GO:0000146(microfilament motor activity)//GO:0005524(ATP binding)//GO:0003779(actin binding)//GO:0005516(calmodulin binding)//GO:0043531(ADP binding)//GO:0003774(motor activity)//GO:0030898(actin-dependent ATPase activity)//GO:0051015(actin filament binding)//GO:0005515(protein binding)	GO:0008152(metabolic process)//GO:0003279(cardiac septum development)//GO:0021680(cerebellar Purkinje cell layer development)//GO:0048013(ephrin receptor signaling pathway)//GO:0021592(fourth ventricle development)//GO:0035904(aorta development)//GO:0021670(lateral ventricle development)//GO:0055015(ventricular cardiac muscle cell development)//GO:0001701(in utero embryonic development)//GO:00069…
chr12	41365235	41365460	diffreps_peak_8557	5.58145	225	NM_001256063	CNTN1	37.6	2.6215e-06	2.43257e-05	down	1272	F3|GP135|MYPCN	MIM:600016|HGNC:HGNC:2171|Ensembl:ENSG00000018236|HPRD:07189|Vega:OTTHUMG00000169362	contactin 1	hsa04514(Cell adhesion molecules (CAMs))	GO:0005886(plasma membrane)//GO:0043209(myelin sheath)//GO:0016020(membrane)//GO:0031225(anchored component of membrane)//GO:0070062(extracellular exosome)//GO:0045121(membrane raft)	GO:0030246(carbohydrate binding)//GO:0001948(glycoprotein binding)	GO:0010976(positive regulation of neuron projection development)//GO:0007411(axon guidance)//GO:0010628(positive regulation of gene expression)//GO:0007155(cell adhesion)//GO:0007219(Notch signaling pathway)//GO:0010765(positive regulation of sodium ion transport)//GO:0050731(positive regulation of peptidyl-tyrosine phosphorylation)//GO:0021549(cerebellum development)
chr2	242667601	242667840	diffreps_peak_22382	8.76255	239	NM_032329	ING5	2.06663	1.72762e-09	4.11504e-08	down	84289	p28ING5	MIM:608525|HGNC:HGNC:19421|Ensembl:ENSG00000168395|HPRD:16348|Vega:OTTHUMG00000151501	inhibitor of growth family member 5		GO:0005654(nucleoplasm)//GO:0005634(nucleus)//GO:0070776(MOZ/MORF histone acetyltransferase complex)	GO:0008270(zinc ion binding)//GO:0003682(chromatin binding)//GO:0005515(protein binding)//GO:0035064(methylated histone binding)	GO:0006325(chromatin organization)//GO:0006473(protein acetylation)//GO:0045926(negative regulation of growth)//GO:0043065(positive regulation of apoptotic process)//GO:0006351(transcription, DNA-templated)//GO:0016573(histone acetylation)//GO:0008285(negative regulation of cell proliferation)//GO:0006260(DNA replication)//GO:2001235(positive regulation of apoptotic signaling pathway)//GO:0045893…
chr1	208417321	208417665	diffreps_peak_3132	7.52099	344	NM_025179	PLXNA2	2.13426	3.01309e-08	4.15768e-07	down	5362	OCT|PLXN2	MIM:601054|HGNC:HGNC:9100|Ensembl:ENSG00000076356|HPRD:03033|Vega:OTTHUMG00000036564	plexin A2	hsa04360(Axon guidance)	GO:0005886(plasma membrane)//GO:0005887(integral component of plasma membrane)//GO:0002116(semaphorin receptor complex)	GO:0005515(protein binding)//GO:0017154(semaphorin receptor activity)	GO:0021785(branchiomotor neuron axon guidance)//GO:0007411(axon guidance)//GO:0071526(semaphorin-plexin signaling pathway)//GO:0051642(centrosome localization)//GO:0060037(pharyngeal system development)//GO:1902287(semaphorin-plexin signaling pathway involved in axon guidance)//GO:0021915(neural tube development)//GO:0001756(somitogenesis)//GO:0021935(cerebellar granule cell precursor tangential …
chr14	96553021	96553480	diffreps_peak_12496	8.01393	459	NM_001282463	C14orf132	2.57077	9.68438e-09	1.6016e-07	down	56967	C14orf88	HGNC:HGNC:20346|HPRD:16603	chromosome 14 open reading frame 132		GO:0016021(integral component of membrane)
chr10	18828161	18828600	diffreps_peak_4084	7.78753	439	NM_000724	CACNB2	3.1838	1.63107e-08	2.46586e-07	down	783	CACNLB2|CAVB2|MYSB	MIM:600003|HGNC:HGNC:1402|Ensembl:ENSG00000165995|HPRD:02473|Vega:OTTHUMG00000017764	calcium voltage-gated channel auxiliary subunit beta 2	hsa04010(MAPK signaling pathway)//hsa04260(Cardiac muscle contraction)//hsa04261(Adrenergic signaling in cardiomyocytes)//hsa04921(Oxytocin signaling pathway)//hsa05410(Hypertrophic cardiomyopathy (HCM))//hsa05412(Arrhythmogenic right ventricular cardiomyopathy (ARVC))//hsa05414(Dilated cardiomyopathy)	GO:0005891(voltage-gated calcium channel complex)//GO:0005886(plasma membrane)//GO:0005887(integral component of plasma membrane)//GO:1990454(L-type voltage-gated calcium channel complex)	GO:0005245(voltage-gated calcium channel activity)//GO:0019904(protein domain specific binding)//GO:0019901(protein kinase binding)//GO:0005246(calcium channel regulator activity)//GO:0051219(phosphoprotein binding)//GO:0008331(high voltage-gated calcium channel activity)//GO:0005262(calcium channel activity)//GO:0005515(protein binding)	GO:0070509(calcium ion import)//GO:0007411(axon guidance)//GO:0061337(cardiac conduction)//GO:0051928(positive regulation of calcium ion transport)//GO:0070588(calcium ion transmembrane transport)//GO:0007268(synaptic transmission)//GO:1901385(regulation of voltage-gated calcium channel activity)//GO:0007528(neuromuscular junction development)//GO:0007601(visual perception)//GO:0006810(transport)
chr4	183720961	183721900	diffreps_peak_30590	10.4391	939	NM_001080477	TENM3	4.38383	3.63852e-11	2.86367e-09	down	55714	MCOPCB9|ODZ3|TNM3|Ten-m3|ten-3	MIM:610083|HGNC:HGNC:29944|Ensembl:ENSG00000218336|Vega:OTTHUMG00000160682	teneurin transmembrane protein 3		GO:0016020(membrane)//GO:0016021(integral component of membrane)//GO:0030424(axon)	GO:0046982(protein heterodimerization activity)//GO:0042803(protein homodimerization activity)	GO:0097264(self proteolysis)//GO:0010976(positive regulation of neuron projection development)//GO:0007156(homophilic cell adhesion via plasma membrane adhesion molecules)//GO:0048593(camera-type eye morphogenesis)//GO:0007165(signal transduction)
chr3	42906701	42907260	diffreps_peak_25311	11.1051	559	NM_001296	ACKR2	15.9677	7.85089e-12	1.25155e-09	down	1238	CCBP2|CCR10|CCR9|CMKBR9|D6|hD6	MIM:602648|HGNC:HGNC:1565|Ensembl:ENSG00000144648|HPRD:09095|Vega:OTTHUMG00000186377	atypical chemokine receptor 2		GO:0016021(integral component of membrane)//GO:0005887(integral component of plasma membrane)//GO:0055037(recycling endosome)//GO:0005886(plasma membrane)//GO:0005884(actin filament)//GO:0005769(early endosome)	GO:0016493(C-C chemokine receptor activity)//GO:0005044(scavenger receptor activity)//GO:0019957(C-C chemokine binding)//GO:0016494(C-X-C chemokine receptor activity)//GO:0004950(chemokine receptor activity)	GO:0042119(neutrophil activation)//GO:0006898(receptor-mediated endocytosis)//GO:0006954(inflammatory response)//GO:0007275(multicellular organism development)//GO:0070098(chemokine-mediated signaling pathway)//GO:0006955(immune response)//GO:0007186(G-protein coupled receptor signaling pathway)//GO:0006935(chemotaxis)
chr15	48529183	48529546	diffreps_peak_13291	5.89708	363	ENST00000330289	SLC12A1	603.368	1.26742e-06	1.24753e-05	down	6557	BSC1|NKCC2	MIM:600839|HGNC:HGNC:10910|Ensembl:ENSG00000074803|HPRD:02908|Vega:OTTHUMG00000131495	solute carrier family 12 (sodium/potassium/chloride transporter), member 1		GO:0016021(integral component of membrane)//GO:0070062(extracellular exosome)//GO:0009986(cell surface)//GO:0016020(membrane)//GO:0005886(plasma membrane)//GO:0016324(apical plasma membrane)	GO:0008511(sodium:potassium:chloride symporter activity)//GO:0015377(cation:chloride symporter activity)//GO:0005215(transporter activity)	GO:0070886(positive regulation of calcineurin-NFAT signaling cascade)//GO:0048878(chemical homeostasis)//GO:0016101(diterpenoid metabolic process)//GO:1902476(chloride transmembrane transport)//GO:0007588(excretion)//GO:0006813(potassium ion transport)//GO:0032978(protein insertion into membrane from inner side)//GO:0071475(cellular hyperosmotic salinity response)//GO:0001822(kidney development)/…
chr19	9491581	9492560	diffreps_peak_17866	7.1625	979	NM_001172651	ZNF177	4.13017	6.87859e-08	8.62436e-07	down	7730	PIGX	MIM:601276|HGNC:HGNC:12966|Ensembl:ENSG00000188629|Ensembl:ENSG00000270011|HPRD:03175|Vega:OTTHUMG00000179943	zinc finger protein 177		GO:0005622(intracellular)//GO:0005634(nucleus)//GO:0072562(blood microparticle)	GO:0003676(nucleic acid binding)//GO:0046872(metal ion binding)//GO:0005515(protein binding)//GO:0003677(DNA binding)	GO:0006351(transcription, DNA-templated)//GO:0006355(regulation of transcription, DNA-templated)//GO:0000122(negative regulation of transcription from RNA polymerase II promoter)
chr13	72013881	72014824	diffreps_peak_10660	6.00033	943	ENST00000305425	DACH1	12.0331	9.99231e-07	1.0023e-05	down	1602	DACH	MIM:603803|HGNC:HGNC:2663|Ensembl:ENSG00000276644|HPRD:16031|Vega:OTTHUMG00000017063	dachshund family transcription factor 1		GO:0005667(transcription factor complex)//GO:0005634(nucleus)//GO:0005737(cytoplasm)	GO:0005515(protein binding)//GO:0001075(transcription factor activity, RNA polymerase II core promoter sequence-specific binding involved in preinitiation complex assembly)//GO:0003677(DNA binding)//GO:0001078(transcriptional repressor activity, RNA polymerase II core promoter proximal region sequence-specific binding)	GO:0060244(negative regulation of cell proliferation involved in contact inhibition)//GO:0033262(regulation of nuclear cell cycle DNA replication)//GO:0030336(negative regulation of cell migration)//GO:0048147(negative regulation of fibroblast proliferation)//GO:0051123(RNA polymerase II transcriptional preinitiation complex assembly)//GO:0008283(cell proliferation)//GO:0007585(respiratory gaseou…
chr8	121137346	121137579	diffreps_peak_40437	7.05928	233	NM_021110	COL14A1	2.09378	8.72417e-08	1.06865e-06	down	7373	UND	MIM:120324|HGNC:HGNC:2191|Ensembl:ENSG00000187955|HPRD:00379|Vega:OTTHUMG00000149877	collagen type XIV alpha 1	hsa04974(Protein digestion and absorption)	GO:0070062(extracellular exosome)//GO:0005576(extracellular region)//GO:0005581(collagen trimer)//GO:0005596(collagen type XIV trimer)//GO:0005788(endoplasmic reticulum lumen)//GO:0005614(interstitial matrix)//GO:0005578(proteinaceous extracellular matrix)//GO:0031012(extracellular matrix)//GO:0005615(extracellular space)	GO:0005201(extracellular matrix structural constituent)//GO:0005518(collagen binding)//GO:0030674(protein binding, bridging)//GO:0044822(poly(A) RNA binding)	GO:0022617(extracellular matrix disassembly)//GO:0030198(extracellular matrix organization)//GO:0061050(regulation of cell growth involved in cardiac muscle cell development)//GO:0048873(homeostasis of number of cells within a tissue)//GO:0016337(single organismal cell-cell adhesion)//GO:0030199(collagen fibril organization)//GO:0030574(collagen catabolic process)//GO:0003229(ventricular cardiac …
chr10	11912121	11912760	diffreps_peak_3876	8.2545	639	NM_153256	PROSER2	3.00255	5.56544e-09	1.02549e-07	down	254427	C10orf47	HGNC:HGNC:23728|Ensembl:ENSG00000148426|HPRD:10697|Vega:OTTHUMG00000017673	proline and serine rich 2			GO:0005515(protein binding)
chr4	53731501	53731960	diffreps_peak_28692	7.09134	459	NM_023940	RASL11B	28.4741	8.10332e-08	9.99565e-07	down	65997	-	MIM:612404|HGNC:HGNC:23804|Ensembl:ENSG00000128045|HPRD:15216|Vega:OTTHUMG00000102097	RAS like family 11 member B		GO:0005622(intracellular)//GO:0016020(membrane)	GO:0005160(transforming growth factor beta receptor binding)//GO:0005525(GTP binding)	GO:0007264(small GTPase mediated signal transduction)//GO:0030512(negative regulation of transforming growth factor beta receptor signaling pathway)
chr6	161770861	161771180	diffreps_peak_36069	10.5163	319	NM_004562	PARK2	4.26564	3.04545e-11	2.57781e-09	down	5071	AR-JP|LPRS2|PDJ|PRKN	MIM:602544|HGNC:HGNC:8607|Ensembl:ENSG00000185345|HPRD:03967|Vega:OTTHUMG00000015970	parkin RBR E3 ubiquitin protein ligase	hsa04120(Ubiquitin mediated proteolysis)//hsa04141(Protein processing in endoplasmic reticulum)//hsa05012(Parkinson's disease)	GO:0098793(presynapse)//GO:0043005(neuron projection)//GO:0048471(perinuclear region of cytoplasm)//GO:0005794(Golgi apparatus)//GO:0005829(cytosol)//GO:0016235(aggresome)//GO:0005739(mitochondrion)//GO:0019005(SCF ubiquitin ligase complex)//GO:0071797(LUBAC complex)//GO:0005783(endoplasmic reticulum)//GO:0005634(nucleus)//GO:1990452(Parkin-FBXW7-Cul1 ubiquitin ligase complex)//GO:0097413(Lewy bo…	GO:0019900(kinase binding)//GO:0042826(histone deacetylase binding)//GO:0003700(transcription factor activity, sequence-specific DNA binding)//GO:1904264(ubiquitin protein ligase activity involved in ERAD pathway)//GO:0008270(zinc ion binding)//GO:1990381(ubiquitin-specific protease binding)//GO:0031625(ubiquitin protein ligase binding)//GO:0004842(ubiquitin-protein transferase activity)//GO:0097…	GO:0042417(dopamine metabolic process)//GO:0043123(positive regulation of I-kappaB kinase/NF-kappaB signaling)//GO:1903202(negative regulation of oxidative stress-induced cell death)//GO:1901800(positive regulation of proteasomal protein catabolic process)//GO:0000422(mitophagy)//GO:0010629(negative regulation of gene expression)//GO:0055069(zinc ion homeostasis)//GO:2000378(negative regulation o…
chr19	49253041	49253780	diffreps_peak_18796	9.69971	739	NM_000148	FUT1	3.51596	1.99658e-10	8.48784e-09	down	2523	H|HH|HSC	MIM:211100|HGNC:HGNC:4012|Ensembl:ENSG00000174951|HPRD:07186|Vega:OTTHUMG00000183325	fucosyltransferase 1 (H blood group)	hsa00601(Glycosphingolipid biosynthesis - lacto and neolacto series)//hsa00603(Glycosphingolipid biosynthesis - globo series)//	GO:0016020(membrane)//GO:0032580(Golgi cisterna membrane)//GO:0005887(integral component of plasma membrane)//GO:0005794(Golgi apparatus)	GO:0008417(fucosyltransferase activity)//GO:0008107(galactoside 2-alpha-L-fucosyltransferase activity)	GO:0042355(L-fucose catabolic process)//GO:0005975(carbohydrate metabolic process)//GO:0036065(fucosylation)//GO:0006486(protein glycosylation)
chr3	24158901	24159200	diffreps_peak_24986	7.39402	299	NM_000461	THRB	11.2	4.03622e-08	5.35895e-07	down	7068	C-ERBA-2|C-ERBA-BETA|ERBA2|GRTH|NR1A2|PRTH|THR1|THRB1|THRB2	MIM:190160|HGNC:HGNC:11799|Ensembl:ENSG00000151090|HPRD:07521|Vega:OTTHUMG00000130478	thyroid hormone receptor, beta	hsa04080(Neuroactive ligand-receptor interaction)//hsa04919(Thyroid hormone signaling pathway)	GO:0005654(nucleoplasm)//GO:0005634(nucleus)//GO:0070062(extracellular exosome)//GO:0000790(nuclear chromatin)	GO:0070324(thyroid hormone binding)//GO:0008270(zinc ion binding)//GO:0019899(enzyme binding)//GO:0003700(transcription factor activity, sequence-specific DNA binding)//GO:0043565(sequence-specific DNA binding)//GO:0003707(steroid hormone receptor activity)//GO:0003677(DNA binding)//GO:0031490(chromatin DNA binding)//GO:0003714(transcription corepressor activity)//GO:0005515(protein binding)//GO:…	GO:0043401(steroid hormone mediated signaling pathway)//GO:0030522(intracellular receptor signaling pathway)//GO:0007621(negative regulation of female receptivity)//GO:0060509(Type I pneumocyte differentiation)//GO:0010467(gene expression)//GO:0006351(transcription, DNA-templated)//GO:0008016(regulation of heart contraction)//GO:0009887(organ morphogenesis)//GO:0006367(transcription initiation fr…
chr12	115120616	115120840	diffreps_peak_9583	8.91781	224	NM_005996	TBX3	3.15378	1.20835e-09	3.12543e-08	down	6926	TBX3-ISO|UMS|XHL	MIM:601621|HGNC:HGNC:11602|Ensembl:ENSG00000135111|HPRD:03373|Vega:OTTHUMG00000169586	T-box 3	hsa04550(Signaling pathways regulating pluripotency of stem cells)	GO:0005634(nucleus)	GO:0001102(RNA polymerase II activating transcription factor binding)//GO:0003700(transcription factor activity, sequence-specific DNA binding)//GO:0043565(sequence-specific DNA binding)//GO:0000978(RNA polymerase II core promoter proximal region sequence-specific DNA binding)//GO:0001078(transcriptional repressor activity, RNA polymerase II core promoter proximal region sequence-specific binding…	GO:0060021(palate development)//GO:0043066(negative regulation of apoptotic process)//GO:0032275(luteinizing hormone secretion)//GO:0007569(cell aging)//GO:0090398(cellular senescence)//GO:0035136(forelimb morphogenesis)//GO:0060923(cardiac muscle cell fate commitment)//GO:0060412(ventricular septum morphogenesis)//GO:0000122(negative regulation of transcription from RNA polymerase II promoter)//…
chr2	39944161	39944820	diffreps_peak_19566	5.27726	659	NM_152390	TMEM178A	46.6327	5.28126e-06	4.65314e-05	down	130733	TMEM178	HGNC:HGNC:28517|Ensembl:ENSG00000152154|HPRD:14577|Vega:OTTHUMG00000128591	transmembrane protein 178A		GO:0016021(integral component of membrane)//GO:0005789(endoplasmic reticulum membrane)//GO:0005829(cytosol)		GO:0051480(regulation of cytosolic calcium ion concentration)//GO:0045671(negative regulation of osteoclast differentiation)
chr1	155161841	155162060	diffreps_peak_2243	8.51414	219	NM_001204285	MUC1	2.07278	3.06098e-09	6.38634e-08	down	4582	ADMCKD|ADMCKD1|CA 15-3|CD227|EMA|H23AG|KL-6|MAM6|MCD|MCKD|MCKD1|MUC-1|MUC-1/SEC|MUC-1/X|MUC1/ZD|PEM|PEMT|PUM	MIM:158340|HGNC:HGNC:7508|Ensembl:ENSG00000185499|HPRD:01152|Vega:OTTHUMG00000035681	mucin 1, cell surface associated		GO:0031982(vesicle)//GO:0016021(integral component of membrane)//GO:0005887(integral component of plasma membrane)//GO:0005796(Golgi lumen)//GO:0000790(nuclear chromatin)//GO:0070062(extracellular exosome)//GO:0005737(cytoplasm)//GO:0005615(extracellular space)//GO:0016324(apical plasma membrane)	GO:0000978(RNA polymerase II core promoter proximal region sequence-specific DNA binding)//GO:0005515(protein binding)//GO:0002039(p53 binding)//GO:0003712(transcription cofactor activity)	GO:0043618(regulation of transcription from RNA polymerase II promoter in response to stress)//GO:0036003(positive regulation of transcription from RNA polymerase II promoter in response to stress)//GO:0044267(cellular protein metabolic process)//GO:1902166(negative regulation of intrinsic apoptotic signaling pathway in response to DNA damage by p53 class mediator)//GO:0071300(cellular response t…
chrX	71348001	71348460	diffreps_peak_43645	9.87183	459	ENST00000609883	RGAG4	2.6078	1.3433e-10	6.48456e-09	down	340526	6430402L03Rik|MAR5|MART5	HGNC:HGNC:29430|Ensembl:ENSG00000242732|HPRD:18594|Vega:OTTHUMG00000021808	retrotransposon gag domain containing 4
chr3	169098974	169099312	diffreps_peak_27303	6.10933	338	NM_004991	MECOM	19.3808	7.77442e-07	7.94529e-06	down	2122	AML1-EVI-1|EVI1|MDS1|MDS1-EVI1|PRDM3|RUSAT2	MIM:165215|HGNC:HGNC:3498|Ensembl:ENSG00000085276|HPRD:01310|Vega:OTTHUMG00000158596	MDS1 and EVI1 complex locus	hsa04010(MAPK signaling pathway)//hsa05200(Pathways in cancer)//hsa05220(Chronic myeloid leukemia)	GO:0000118(histone deacetylase complex)//GO:0005794(Golgi apparatus)//GO:0005829(cytosol)//GO:0043231(intracellular membrane-bounded organelle)//GO:0016607(nuclear speck)//GO:0005654(nucleoplasm)//GO:0005634(nucleus)//GO:0005737(cytoplasm)//GO:0016235(aggresome)	GO:0003676(nucleic acid binding)//GO:0042803(protein homodimerization activity)//GO:0003700(transcription factor activity, sequence-specific DNA binding)//GO:0046872(metal ion binding)//GO:0005515(protein binding)//GO:0003677(DNA binding)	GO:0072001(renal system development)//GO:0060039(pericardium development)//GO:0090336(positive regulation of brown fat cell differentiation)//GO:0051726(regulation of cell cycle)//GO:0045893(positive regulation of transcription, DNA-templated)//GO:0009617(response to bacterium)//GO:0006351(transcription, DNA-templated)//GO:0030512(negative regulation of transforming growth factor beta receptor si…
chrX	132092521	132092780	diffreps_peak_44450	12.2271	259	NM_147175	HS6ST2	214.4	5.92726e-13	5.14674e-10	down	90161	-	MIM:300545|HGNC:HGNC:19133|Ensembl:ENSG00000171004|HPRD:06590|Vega:OTTHUMG00000022430	heparan sulfate 6-O-sulfotransferase 2	hsa00534(Glycosaminoglycan biosynthesis - heparan sulfate / heparin)	GO:0005654(nucleoplasm)//GO:0016021(integral component of membrane)//GO:0070062(extracellular exosome)//GO:0000139(Golgi membrane)	GO:0017095(heparan sulfate 6-O-sulfotransferase activity)	GO:0006024(glycosaminoglycan biosynthetic process)//GO:0015015(heparan sulfate proteoglycan biosynthetic process, enzymatic modification)//GO:0005975(carbohydrate metabolic process)//GO:0044281(small molecule metabolic process)//GO:0030203(glycosaminoglycan metabolic process)
chr17	13503921	13504160	diffreps_peak_15706	11.5425	239	ENST00000284110	HS3ST3A1	29.7045	2.86763e-12	7.97632e-10	down	9955	3-OST-3A|3OST3A1	MIM:604057|HGNC:HGNC:5196|HPRD:04958	heparan sulfate-glucosamine 3-sulfotransferase 3A1	hsa00534(Glycosaminoglycan biosynthesis - heparan sulfate / heparin)	GO:0016021(integral component of membrane)//GO:0000139(Golgi membrane)	GO:0008146(sulfotransferase activity)//GO:0033872([heparan sulfate]-glucosamine 3-sulfotransferase 3 activity)	GO:0006024(glycosaminoglycan biosynthetic process)//GO:0005975(carbohydrate metabolic process)//GO:0008152(metabolic process)//GO:0044281(small molecule metabolic process)//GO:0030203(glycosaminoglycan metabolic process)
chr9	129981161	129981520	diffreps_peak_42625	8.28809	359	NM_014636	RALGPS1	4.26153	5.15119e-09	9.64058e-08	down	9649	RALGEF2|RALGPS1A	MIM:614444|HGNC:HGNC:16851|Ensembl:ENSG00000136828|HPRD:11479|Vega:OTTHUMG00000020696	Ral GEF with PH domain and SH3 binding motif 1		GO:0005622(intracellular)//GO:0005886(plasma membrane)//GO:0005575(cellular_component)//GO:0005737(cytoplasm)	GO:0008321(Ral guanyl-nucleotide exchange factor activity)//GO:0005085(guanyl-nucleotide exchange factor activity)	GO:0032485(regulation of Ral protein signal transduction)//GO:0035556(intracellular signal transduction)//GO:0007264(small GTPase mediated signal transduction)//GO:0043547(positive regulation of GTPase activity)
chr8	42329841	42330172	diffreps_peak_39585	7.23832	331	NM_006749	SLC20A2	3.47389	5.77666e-08	7.37945e-07	down	6575	GLVR-2|GLVR2|IBGC1|IBGC3|MLVAR|PIT-2|PIT2|RAM1	MIM:158378|HGNC:HGNC:10947|Ensembl:ENSG00000168575|HPRD:08865|Vega:OTTHUMG00000164169	solute carrier family 20 (phosphate transporter), member 2		GO:0016020(membrane)//GO:0016021(integral component of membrane)//GO:0005887(integral component of plasma membrane)//GO:0005886(plasma membrane)//GO:0070062(extracellular exosome)	GO:0001618(virus receptor activity)//GO:0005315(inorganic phosphate transmembrane transporter activity)//GO:0005436(sodium:phosphate symporter activity)//GO:0004872(receptor activity)//GO:0015319(sodium:inorganic phosphate symporter activity)	GO:0035725(sodium ion transmembrane transport)//GO:0035435(phosphate ion transmembrane transport)//GO:0046718(viral entry into host cell)//GO:0055085(transmembrane transport)//GO:0006810(transport)//GO:0006817(phosphate ion transport)//GO:0006811(ion transport)
chr19	56896101	56896420	diffreps_peak_18999	8.90152	319	NM_144690	ZNF582	4.10133	1.25452e-09	3.21656e-08	down	147948	-	MIM:615600|HGNC:HGNC:26421|Ensembl:ENSG00000018869|HPRD:15859|Vega:OTTHUMG00000181939	zinc finger protein 582		GO:0005622(intracellular)//GO:0005634(nucleus)	GO:0003676(nucleic acid binding)//GO:0046872(metal ion binding)//GO:0003677(DNA binding)	GO:0006351(transcription, DNA-templated)//GO:0006355(regulation of transcription, DNA-templated)
chr4	30722501	30723120	diffreps_peak_28470	8.36613	619	NM_002589	PCDH7	4.71389	4.30398e-09	8.37246e-08	down	5099	BH-Pcdh|BHPCDH|PPP1R120	MIM:602988|HGNC:HGNC:8659|Ensembl:ENSG00000169851|HPRD:04288|Vega:OTTHUMG00000160364	protocadherin 7		GO:0005886(plasma membrane)//GO:0005887(integral component of plasma membrane)//GO:0016021(integral component of membrane)	GO:0005509(calcium ion binding)	GO:0007156(homophilic cell adhesion via plasma membrane adhesion molecules)
chr15	84908539	84909100	diffreps_peak_13928	9.81597	561	NM_001267536	GOLGA6L4	2.90756	1.52768e-10	7.07378e-09	down	643707	-	Ensembl:ENSG00000184206|Vega:OTTHUMG00000163050	golgin A6 family-like 4		GO:0005794(Golgi apparatus)
chr5	5319135	5319680	diffreps_peak_30968	7.15113	545	NM_139056	ADAMTS16	20.3239	7.06102e-08	8.81512e-07	down	170690	ADAMTS16s	MIM:607510|HGNC:HGNC:17108|Ensembl:ENSG00000145536|HPRD:06331|Vega:OTTHUMG00000161663	ADAM metallopeptidase with thrombospondin type 1 motif 16		GO:0005578(proteinaceous extracellular matrix)	GO:0008270(zinc ion binding)//GO:0004222(metalloendopeptidase activity)	GO:0006508(proteolysis)//GO:0001658(branching involved in ureteric bud morphogenesis)//GO:1902017(regulation of cilium assembly)//GO:0003073(regulation of systemic arterial blood pressure)
chrX	9915921	9916440	diffreps_peak_42947	9.37965	519	NM_001649	SHROOM2	2.31085	4.17209e-10	1.42891e-08	down	357	APXL|HSAPXL	MIM:300103|HGNC:HGNC:630|Ensembl:ENSG00000146950|HPRD:02113|Vega:OTTHUMG00000021121	shroom family member 2	hsa04530(Tight junction)	GO:0005923(bicellular tight junction)//GO:0005886(plasma membrane)//GO:0070062(extracellular exosome)//GO:0005874(microtubule)//GO:0031941(filamentous actin)//GO:0005913(cell-cell adherens junction)//GO:0030864(cortical actin cytoskeleton)//GO:0005856(cytoskeleton)//GO:0016324(apical plasma membrane)//GO:0043025(neuronal cell body)	GO:0019904(protein domain specific binding)//GO:0008013(beta-catenin binding)//GO:0003779(actin binding)//GO:0015280(ligand-gated sodium channel activity)//GO:0051015(actin filament binding)//GO:0005515(protein binding)	GO:0035725(sodium ion transmembrane transport)//GO:0032401(establishment of melanosome localization)//GO:0032438(melanosome organization)//GO:0043583(ear development)//GO:0002089(lens morphogenesis in camera-type eye)//GO:0048593(camera-type eye morphogenesis)//GO:0016477(cell migration)//GO:0007420(brain development)//GO:0030835(negative regulation of actin filament depolymerization)//GO:0000902…
chr4	20620390	20621240	diffreps_peak_28330	5.10732	850	NM_004787	SLIT2	6.88991	7.81047e-06	6.65744e-05	down	9353	SLIL3|Slit-2	MIM:603746|HGNC:HGNC:11086|Ensembl:ENSG00000145147|HPRD:04776|Vega:OTTHUMG00000128551	slit guidance ligand 2	hsa04360(Axon guidance)	GO:0005886(plasma membrane)//GO:0070062(extracellular exosome)//GO:0005576(extracellular region)//GO:0009986(cell surface)//GO:0016020(membrane)//GO:0005578(proteinaceous extracellular matrix)//GO:0005615(extracellular space)//GO:0005737(cytoplasm)	GO:0042803(protein homodimerization activity)//GO:0043394(proteoglycan binding)//GO:0008201(heparin binding)//GO:0043395(heparan sulfate proteoglycan binding)//GO:0042802(identical protein binding)//GO:0043237(laminin-1 binding)//GO:0048495(Roundabout binding)//GO:0045499(chemorepellent activity)//GO:0005095(GTPase inhibitor activity)//GO:0005515(protein binding)//GO:0005509(calcium ion binding)	GO:0010593(negative regulation of lamellipodium assembly)//GO:0030517(negative regulation of axon extension)//GO:0014912(negative regulation of smooth muscle cell migration)//GO:0090027(negative regulation of monocyte chemotaxis)//GO:0008045(motor neuron axon guidance)//GO:0048754(branching morphogenesis of an epithelial tube)//GO:0050929(induction of negative chemotaxis)//GO:0008285(negative reg…
chr8	57073641	57074420	diffreps_peak_39697	11.3714	779	NM_002655	PLAG1	4.37025	4.25161e-12	9.47181e-10	down	5324	PSA|SGPA|ZNF912	MIM:603026|HGNC:HGNC:9045|Ensembl:ENSG00000181690|HPRD:04321|Vega:OTTHUMG00000164310	PLAG1 zinc finger		GO:0005634(nucleus)	GO:0001077(transcriptional activator activity, RNA polymerase II core promoter proximal region sequence-specific binding)//GO:0000978(RNA polymerase II core promoter proximal region sequence-specific DNA binding)//GO:0046872(metal ion binding)//GO:0003700(transcription factor activity, sequence-specific DNA binding)	GO:0010629(negative regulation of gene expression)//GO:0060736(prostate gland growth)//GO:0022612(gland morphogenesis)//GO:0060252(positive regulation of glial cell proliferation)//GO:0035264(multicellular organism growth)//GO:0006366(transcription from RNA polymerase II promoter)//GO:0045944(positive regulation of transcription from RNA polymerase II promoter)
chr14	71108921	71109252	diffreps_peak_12217	10.4593	331	NM_015351	TTC9	2.90145	3.47278e-11	2.7875e-09	down	23508	TTC9A	MIM:610488|HGNC:HGNC:20267|Ensembl:ENSG00000133985|Vega:OTTHUMG00000172133	tetratricopeptide repeat domain 9		GO:0005789(endoplasmic reticulum membrane)	GO:0005528(FK506 binding)//GO:0003755(peptidyl-prolyl cis-trans isomerase activity)	GO:0061077(chaperone-mediated protein folding)//GO:0000413(protein peptidyl-prolyl isomerization)
chr5	132533301	132533880	diffreps_peak_32624	10.1002	579	NM_015082	FSTL4	31.4048	7.93949e-11	4.58946e-09	down	23105	-	HGNC:HGNC:21389|Ensembl:ENSG00000053108|HPRD:17022|Vega:OTTHUMG00000162729	follistatin like 4		GO:0005576(extracellular region)	GO:0005509(calcium ion binding)
chr22	18003143	18003357	diffreps_peak_23971	9.30337	214	ENST00000262608	CECR2	10.8159	4.97312e-10	1.62246e-08	down	27443	-	MIM:607576|HGNC:HGNC:1840|Ensembl:ENSG00000099954|Vega:OTTHUMG00000150072	cat eye syndrome chromosome region, candidate 2		GO:0005634(nucleus)//GO:0090537(CERF complex)//GO:0005719(nuclear euchromatin)	GO:0005515(protein binding)	GO:0006309(apoptotic DNA fragmentation)//GO:0007338(single fertilization)//GO:0001842(neural fold formation)//GO:0097194(execution phase of apoptosis)//GO:0021915(neural tube development)//GO:0001843(neural tube closure)//GO:0007010(cytoskeleton organization)//GO:0016192(vesicle-mediated transport)//GO:0090102(cochlea development)//GO:0043044(ATP-dependent chromatin remodeling)//GO:0000910(cytoki…
chr13	73632981	73633240	diffreps_peak_10695	8.08308	259	NM_001730	KLF5	5.89558	8.25891e-09	1.40715e-07	down	688	BTEB2|CKLF|IKLF	MIM:602903|HGNC:HGNC:6349|Ensembl:ENSG00000102554|HPRD:04212|Vega:OTTHUMG00000017074	Kruppel-like factor 5 (intestinal)		GO:0005654(nucleoplasm)//GO:0005886(plasma membrane)//GO:0005794(Golgi apparatus)//GO:0043231(intracellular membrane-bounded organelle)//GO:0005737(cytoplasm)	GO:0001077(transcriptional activator activity, RNA polymerase II core promoter proximal region sequence-specific binding)//GO:0000978(RNA polymerase II core promoter proximal region sequence-specific DNA binding)//GO:0005515(protein binding)//GO:0046872(metal ion binding)	GO:0060576(intestinal epithelial cell development)//GO:0006366(transcription from RNA polymerase II promoter)//GO:0045600(positive regulation of fat cell differentiation)//GO:0030033(microvillus assembly)//GO:0001525(angiogenesis)//GO:0000122(negative regulation of transcription from RNA polymerase II promoter)//GO:0035914(skeletal muscle cell differentiation)//GO:0032534(regulation of microvillu…
chr19	18376301	18377960	diffreps_peak_18169	6.13042	1659	NM_025249	KIAA1683	2.88528	7.40588e-07	7.59235e-06	down	80726	-	HGNC:HGNC:29350|Ensembl:ENSG00000130518|HPRD:13882|Vega:OTTHUMG00000183354	KIAA1683		GO:0005739(mitochondrion)//GO:0005634(nucleus)	GO:0005515(protein binding)
chr19	11978120	11980300	diffreps_peak_17959	5.30974	2180	NM_152262	ZNF439	2.18024	4.90069e-06	4.34437e-05	down	90594	-	HGNC:HGNC:20873|Ensembl:ENSG00000171291|HPRD:11717|Vega:OTTHUMG00000156527	zinc finger protein 439		GO:0005622(intracellular)//GO:0005634(nucleus)	GO:0003676(nucleic acid binding)//GO:0046872(metal ion binding)//GO:0005515(protein binding)//GO:0003677(DNA binding)	GO:0006351(transcription, DNA-templated)//GO:0006355(regulation of transcription, DNA-templated)
chr15	54305101	54305380	diffreps_peak_13407	12.7298	279	NM_001080534	UNC13C	38.7397	1.86279e-13	4.73875e-10	down	440279	-	MIM:614568|HGNC:HGNC:23149	unc-13 homolog C (C. elegans)	hsa04721(Synaptic vesicle cycle)	GO:0042734(presynaptic membrane)//GO:0005886(plasma membrane)//GO:0030054(cell junction)//GO:0005737(cytoplasm)//GO:0048786(presynaptic active zone)	GO:0046872(metal ion binding)//GO:0019992(diacylglycerol binding)	GO:0006887(exocytosis)//GO:0007268(synaptic transmission)//GO:0035556(intracellular signal transduction)
chrY	15361081	15361580	diffreps_peak_44958	8.11623	499	NM_007125	UTY	2.26661	7.65185e-09	1.32257e-07	down	7404	KDM6AL|UTY1	MIM:400009|HGNC:HGNC:12638|Ensembl:ENSG00000183878|HPRD:02451|Vega:OTTHUMG00000036319	ubiquitously transcribed tetratricopeptide repeat containing, Y-linked	hsa05202(Transcriptional misregulation in cancer)	GO:0043234(protein complex)//GO:0005634(nucleus)	GO:0003682(chromatin binding)//GO:0071558(histone demethylase activity (H3-K27 specific))//GO:0000978(RNA polymerase II core promoter proximal region sequence-specific DNA binding)//GO:0051213(dioxygenase activity)//GO:0046872(metal ion binding)//GO:0051864(histone demethylase activity (H3-K36 specific))	GO:0055114(oxidation-reduction process)//GO:0071557(histone H3-K27 demethylation)//GO:0060070(canonical Wnt signaling pathway)//GO:0045184(establishment of protein localization)//GO:0003007(heart morphogenesis)//GO:0070544(histone H3-K36 demethylation)//GO:0001701(in utero embryonic development)//GO:0010468(regulation of gene expression)//GO:0048568(embryonic organ development)//GO:0031935(regula…
chr18	48190221	48190460	diffreps_peak_17208	11.7804	239	NM_002747	MAPK4	57.3125	1.65805e-12	6.47667e-10	down	5596	ERK-4|ERK4|PRKM4|p63-MAPK|p63MAPK	MIM:176949|HGNC:HGNC:6878|Ensembl:ENSG00000141639|HPRD:01497|Vega:OTTHUMG00000179853	mitogen-activated protein kinase 4		GO:0005829(cytosol)//GO:0005622(intracellular)//GO:0005634(nucleus)//GO:0005737(cytoplasm)//GO:0005654(nucleoplasm)	GO:0004674(protein serine/threonine kinase activity)//GO:0042803(protein homodimerization activity)//GO:0005524(ATP binding)//GO:0004707(MAP kinase activity)//GO:0046982(protein heterodimerization activity)//GO:0019901(protein kinase binding)//GO:0005515(protein binding)	GO:0007049(cell cycle)//GO:0000165(MAPK cascade)//GO:0006468(protein phosphorylation)
chr4	31147881	31148100	diffreps_peak_28482	6.31181	219	NM_032457	PCDH7	7.26667	4.87742e-07	5.1586e-06	down	5099	BH-Pcdh|BHPCDH|PPP1R120	MIM:602988|HGNC:HGNC:8659|Ensembl:ENSG00000169851|HPRD:04288|Vega:OTTHUMG00000160364	protocadherin 7		GO:0005886(plasma membrane)//GO:0005887(integral component of plasma membrane)//GO:0016021(integral component of membrane)	GO:0005509(calcium ion binding)	GO:0007156(homophilic cell adhesion via plasma membrane adhesion molecules)
chr1	77094304	77095360	diffreps_peak_1342	5.15297	1056	NM_152996	ST6GALNAC3	6.28422	7.03125e-06	6.03979e-05	down	256435	PRO7177|SIAT7C|ST6GALNACIII|STY	MIM:610133|HGNC:HGNC:19343|Ensembl:ENSG00000184005|HPRD:15341|Vega:OTTHUMG00000009615	ST6 (alpha-N-acetyl-neuraminyl-2,3-beta-galactosyl-1,3)-N-acetylgalactosaminide alpha-2,6-sialyltransferase 3	hsa00604(Glycosphingolipid biosynthesis - ganglio series)//	GO:0016021(integral component of membrane)//GO:0005794(Golgi apparatus)//GO:0000139(Golgi membrane)	GO:0001665(alpha-N-acetylgalactosaminide alpha-2,6-sialyltransferase activity)//GO:0008373(sialyltransferase activity)	GO:0044267(cellular protein metabolic process)//GO:0006488(dolichol-linked oligosaccharide biosynthetic process)//GO:0006687(glycosphingolipid metabolic process)//GO:0009311(oligosaccharide metabolic process)//GO:0009100(glycoprotein metabolic process)//GO:0006677(glycosylceramide metabolic process)//GO:0001574(ganglioside biosynthetic process)//GO:0018279(protein N-linked glycosylation via aspar…
chr16	17353021	17353355	diffreps_peak_14568	9.82729	334	NM_022166	XYLT1	2.18708	1.48837e-10	6.95215e-09	down	64131	DBQD2|PXYLT1|XT-I|XT1|XTI|XYLTI	MIM:608124|HGNC:HGNC:15516|Ensembl:ENSG00000103489|HPRD:12168|Vega:OTTHUMG00000129975	xylosyltransferase I	hsa00532(Glycosaminoglycan biosynthesis - chondroitin sulfate / dermatan sulfate)//hsa00534(Glycosaminoglycan biosynthesis - heparan sulfate / heparin)//	GO:0005789(endoplasmic reticulum membrane)//GO:0016021(integral component of membrane)//GO:0005576(extracellular region)//GO:0000139(Golgi membrane)	GO:0008375(acetylglucosaminyltransferase activity)//GO:0030158(protein xylosyltransferase activity)	GO:0006024(glycosaminoglycan biosynthetic process)//GO:0015012(heparan sulfate proteoglycan biosynthetic process)//GO:0034605(cellular response to heat)//GO:0030206(chondroitin sulfate biosynthetic process)
chr3	46556877	46557080	diffreps_peak_25410	5.2512	203	NM_024512	LRRC2	35.6	5.6079e-06	4.92029e-05	down	79442	-	MIM:607180|HGNC:HGNC:14676|Ensembl:ENSG00000163827|HPRD:06213|Vega:OTTHUMG00000133479	leucine rich repeat containing 2
chr17	66971301	66971580	diffreps_peak_16414	9.48364	279	NM_080283	ABCA9	5.51532	3.2837e-10	1.20167e-08	down	10350	EST640918	MIM:612507|HGNC:HGNC:39|Ensembl:ENSG00000154258|HPRD:12401|Vega:OTTHUMG00000140371	ATP binding cassette subfamily A member 9	hsa02010(ABC transporters)	GO:0016021(integral component of membrane)//GO:0005743(mitochondrial inner membrane)	GO:0005524(ATP binding)//GO:0042626(ATPase activity, coupled to transmembrane movement of substances)//GO:0005215(transporter activity)//GO:0016887(ATPase activity)	GO:0006869(lipid transport)//GO:0055085(transmembrane transport)//GO:0006810(transport)//GO:0008152(metabolic process)
chr6	35217021	35217420	diffreps_peak_34199	10.0189	399	NM_152753	SCUBE3	12.2126	9.57409e-11	5.19614e-09	down	222663	CEGF3	MIM:614708|HGNC:HGNC:13655|Ensembl:ENSG00000146197|HPRD:18031|Vega:OTTHUMG00000014562	signal peptide, CUB domain and EGF like domain containing 3		GO:0005576(extracellular region)//GO:0009986(cell surface)	GO:0005515(protein binding)//GO:0005509(calcium ion binding)	GO:0051291(protein heterooligomerization)//GO:0051260(protein homooligomerization)
chr19	58638921	58640820	diffreps_peak_19054	7.36124	1899	NM_024620	ZNF329	2.0061	4.35275e-08	5.72697e-07	down	79673	-	HGNC:HGNC:14209|Ensembl:ENSG00000181894|HPRD:07779|Vega:OTTHUMG00000183453	zinc finger protein 329		GO:0005634(nucleus)	GO:0046872(metal ion binding)//GO:0005515(protein binding)//GO:0003677(DNA binding)	GO:0006351(transcription, DNA-templated)//GO:0006355(regulation of transcription, DNA-templated)
chr4	138451541	138452560	diffreps_peak_30009	6.79373	1019	NM_019035	PCDH18	2.11671	1.60796e-07	1.86634e-06	down	54510	PCDH68L	MIM:608287|HGNC:HGNC:14268|Ensembl:ENSG00000189184|HPRD:12205|Vega:OTTHUMG00000161348	protocadherin 18		GO:0005886(plasma membrane)//GO:0016021(integral component of membrane)	GO:0005509(calcium ion binding)	GO:0007420(brain development)//GO:0007399(nervous system development)//GO:0007156(homophilic cell adhesion via plasma membrane adhesion molecules)//GO:0007155(cell adhesion)
chr15	54305661	54306180	diffreps_peak_13408	10.5305	519	NM_001080534	UNC13C	45.6444	2.94798e-11	2.52325e-09	down	440279	-	MIM:614568|HGNC:HGNC:23149	unc-13 homolog C (C. elegans)	hsa04721(Synaptic vesicle cycle)	GO:0042734(presynaptic membrane)//GO:0005886(plasma membrane)//GO:0030054(cell junction)//GO:0005737(cytoplasm)//GO:0048786(presynaptic active zone)	GO:0046872(metal ion binding)//GO:0019992(diacylglycerol binding)	GO:0006887(exocytosis)//GO:0007268(synaptic transmission)//GO:0035556(intracellular signal transduction)
chr21	33373681	33374100	diffreps_peak_23550	9.37927	419	NM_014586	HUNK	2.2938	4.17571e-10	1.42973e-08	down	30811	-	MIM:606532|HGNC:HGNC:13326|Ensembl:ENSG00000142149|HPRD:09410|Vega:OTTHUMG00000085019	hormonally up-regulated Neu-associated kinase		GO:0005737(cytoplasm)	GO:0004672(protein kinase activity)//GO:0005524(ATP binding)//GO:0004674(protein serine/threonine kinase activity)	GO:0006468(protein phosphorylation)//GO:0007275(multicellular organism development)//GO:0035556(intracellular signal transduction)//GO:0007165(signal transduction)
chr19	12024921	12025240	diffreps_peak_17965	10.9593	319	NM_021915	ZNF69	3.0321	1.09816e-11	1.4876e-09	down	7620	Cos5	MIM:194543|HGNC:HGNC:13138|Ensembl:ENSG00000198429|HPRD:11836|Vega:OTTHUMG00000156526	zinc finger protein 69		GO:0005622(intracellular)//GO:0005634(nucleus)	GO:0003676(nucleic acid binding)//GO:0046872(metal ion binding)//GO:0005515(protein binding)//GO:0003677(DNA binding)	GO:0006351(transcription, DNA-templated)//GO:0006355(regulation of transcription, DNA-templated)
chr4	149002121	149002650	diffreps_peak_30170	5.58806	529	NM_000901	NR3C2	6.64252	2.58188e-06	2.40035e-05	down	4306	MCR|MLR|MR|NR3C2VIT	MIM:600983|HGNC:HGNC:7979|Ensembl:ENSG00000151623|HPRD:02991|Vega:OTTHUMG00000161455	nuclear receptor subfamily 3 group C member 2	hsa04960(Aldosterone-regulated sodium reabsorption)	GO:0005654(nucleoplasm)//GO:0005634(nucleus)//GO:0005789(endoplasmic reticulum membrane)//GO:0043235(receptor complex)	GO:0008270(zinc ion binding)//GO:0003700(transcription factor activity, sequence-specific DNA binding)//GO:0043565(sequence-specific DNA binding)//GO:0003707(steroid hormone receptor activity)//GO:0005496(steroid binding)//GO:0005515(protein binding)	GO:0006883(cellular sodium ion homeostasis)//GO:0043401(steroid hormone mediated signaling pathway)//GO:0007588(excretion)//GO:0010467(gene expression)//GO:0006351(transcription, DNA-templated)//GO:0006367(transcription initiation from RNA polymerase II promoter)//GO:0006355(regulation of transcription, DNA-templated)//GO:0007165(signal transduction)
chr4	81207478	81207840	diffreps_peak_29020	9.77718	362	NM_004464	FGF5	3.90376	1.67039e-10	7.50468e-09	down	2250	HBGF-5|Smag-82|TCMGLY	MIM:165190|HGNC:HGNC:3683|Ensembl:ENSG00000138675|HPRD:01307|Vega:OTTHUMG00000130288	fibroblast growth factor 5	hsa04010(MAPK signaling pathway)//hsa04014(Ras signaling pathway)//hsa04015(Rap1 signaling pathway)//hsa04151(PI3K-Akt signaling pathway)//hsa04810(Regulation of actin cytoskeleton)//hsa05200(Pathways in cancer)//hsa05218(Melanoma)	GO:0005622(intracellular)//GO:0005576(extracellular region)//GO:0005615(extracellular space)	GO:0008083(growth factor activity)//GO:0005104(fibroblast growth factor receptor binding)	GO:0008284(positive regulation of cell proliferation)//GO:0007411(axon guidance)//GO:0051781(positive regulation of cell division)//GO:0045087(innate immune response)//GO:0007267(cell-cell signaling)//GO:0008283(cell proliferation)//GO:0000165(MAPK cascade)//GO:0008286(insulin receptor signaling pathway)//GO:0007173(epidermal growth factor receptor signaling pathway)//GO:0007264(small GTPase medi…
chr4	77661601	77662020	diffreps_peak_28950	8.42586	419	NM_020859	SHROOM3	2.3493	3.75092e-09	7.50508e-08	down	57619	APXL3|MSTP013|SHRM|ShrmL	MIM:604570|HGNC:HGNC:30422|Ensembl:ENSG00000138771|HPRD:07053|Vega:OTTHUMG00000157075	shroom family member 3	hsa04530(Tight junction)	GO:0005874(microtubule)//GO:0043296(apical junction complex)//GO:0005912(adherens junction)//GO:0005737(cytoplasm)//GO:0005856(cytoskeleton)//GO:0016324(apical plasma membrane)	GO:0051015(actin filament binding)	GO:0008360(regulation of cell shape)//GO:0000902(cell morphogenesis)//GO:0045176(apical protein localization)//GO:0030036(actin cytoskeleton organization)//GO:0043482(cellular pigment accumulation)//GO:0001843(neural tube closure)//GO:0002066(columnar/cuboidal epithelial cell development)//GO:0007389(pattern specification process)
chrX	54359569	54360225	diffreps_peak_43300	7.36108	656	NM_020922	WNK3	25.1258	4.35434e-08	5.72859e-07	down	65267	PRKWNK3	MIM:300358|HGNC:HGNC:14543|Ensembl:ENSG00000196632|HPRD:02289|Vega:OTTHUMG00000021626	WNK lysine deficient protein kinase 3		GO:0005923(bicellular tight junction)//GO:0005912(adherens junction)//GO:0005737(cytoplasm)	GO:0005524(ATP binding)//GO:0004672(protein kinase activity)//GO:0004674(protein serine/threonine kinase activity)//GO:0005515(protein binding)//GO:0019869(chloride channel inhibitor activity)	GO:0032414(positive regulation of ion transmembrane transporter activity)//GO:2000688(positive regulation of rubidium ion transmembrane transporter activity)//GO:0051928(positive regulation of calcium ion transport)//GO:2000651(positive regulation of sodium ion transmembrane transporter activity)//GO:0006468(protein phosphorylation)//GO:0090188(negative regulation of pancreatic juice secretion)//…
chr9	129984281	129984560	diffreps_peak_42626	10.7554	279	NM_014636	RALGPS1	4.62006	1.75617e-11	1.89011e-09	down	9649	RALGEF2|RALGPS1A	MIM:614444|HGNC:HGNC:16851|Ensembl:ENSG00000136828|HPRD:11479|Vega:OTTHUMG00000020696	Ral GEF with PH domain and SH3 binding motif 1		GO:0005622(intracellular)//GO:0005886(plasma membrane)//GO:0005575(cellular_component)//GO:0005737(cytoplasm)	GO:0008321(Ral guanyl-nucleotide exchange factor activity)//GO:0005085(guanyl-nucleotide exchange factor activity)	GO:0032485(regulation of Ral protein signal transduction)//GO:0035556(intracellular signal transduction)//GO:0007264(small GTPase mediated signal transduction)//GO:0043547(positive regulation of GTPase activity)
chr4	87692421	87692680	diffreps_peak_29154	7.5163	259	NM_006264	PTPN13	4.03086	3.04582e-08	4.19724e-07	down	5783	FAP-1|PNP1|PTP-BAS|PTP-BL|PTP1E|PTPL1|PTPLE|hPTP1E	MIM:600267|HGNC:HGNC:9646|Ensembl:ENSG00000163629|HPRD:02602|Vega:OTTHUMG00000160968	protein tyrosine phosphatase, non-receptor type 13	hsa04210(Apoptosis)	GO:0005886(plasma membrane)//GO:0070062(extracellular exosome)//GO:0030027(lamellipodium)//GO:0043005(neuron projection)//GO:0044297(cell body)//GO:0005634(nucleus)//GO:0005856(cytoskeleton)//GO:0005737(cytoplasm)	GO:0005515(protein binding)//GO:0036312(phosphatidylinositol 3-kinase regulatory subunit binding)//GO:0004725(protein tyrosine phosphatase activity)	GO:0006470(protein dephosphorylation)//GO:0035335(peptidyl-tyrosine dephosphorylation)//GO:0070830(bicellular tight junction assembly)//GO:0014066(regulation of phosphatidylinositol 3-kinase signaling)
chr10	46961721	46962112	diffreps_peak_4422	8.36941	391	NM_031912	SYT15	4.54986	4.27163e-09	8.32339e-08	down	83849	CHR10SYT|sytXV	MIM:608081|HGNC:HGNC:17167|HPRD:12161	synaptotagmin 15		GO:0016020(membrane)//GO:0016021(integral component of membrane)//GO:0005886(plasma membrane)	GO:0005544(calcium-dependent phospholipid binding)//GO:0019905(syntaxin binding)//GO:0005509(calcium ion binding)//GO:0030276(clathrin binding)
chr13	32811515	32812123	diffreps_peak_10063	6.74097	608	NM_023037	FRY	4.09753	1.81563e-07	2.08444e-06	down	10129	13CDNA73|214K23.2|C13orf14|CG003|bA207N4.2|bA37E23.1	MIM:614818|HGNC:HGNC:20367|Ensembl:ENSG00000073910|HPRD:10821|Vega:OTTHUMG00000016696	FRY microtubule binding protein		GO:0005815(microtubule organizing center)//GO:0030427(site of polarized growth)//GO:0005938(cell cortex)//GO:0000922(spindle pole)	GO:0004857(enzyme inhibitor activity)	GO:0090527(actin filament reorganization)//GO:1904428(negative regulation of tubulin deacetylation)//GO:0031175(neuron projection development)//GO:0000902(cell morphogenesis)//GO:0043086(negative regulation of catalytic activity)
chr2	27308941	27309271	diffreps_peak_19382	9.84167	330	ENST00000433140	EMILIN1	2.07292	1.43988e-10	6.79589e-09	down	11117	EMI|EMILIN|gp115	MIM:130660|HGNC:HGNC:19880|Ensembl:ENSG00000138080|HPRD:00563|Vega:OTTHUMG00000097069	elastin microfibril interfacer 1		GO:0005578(proteinaceous extracellular matrix)//GO:0031012(extracellular matrix)//GO:0005581(collagen trimer)//GO:0005576(extracellular region)//GO:0070062(extracellular exosome)	GO:0030023(extracellular matrix constituent conferring elasticity)//GO:0005515(protein binding)//GO:0042802(identical protein binding)	GO:0010811(positive regulation of cell-substrate adhesion)//GO:0007155(cell adhesion)//GO:0030198(extracellular matrix organization)
chr6	152958341	152958580	diffreps_peak_35936	11.8718	239	ENST00000537750	SYNE1	7.93966	1.34326e-12	6.09377e-10	down	23345	8B|ARCA1|C6orf98|CPG2|EDMD4|MYNE1|Nesp1|SCAR8|dJ45H2.2	MIM:608441|HGNC:HGNC:17089|Ensembl:ENSG00000131018|HPRD:09762|Vega:OTTHUMG00000015841	spectrin repeat containing, nuclear envelope 1		GO:0016021(integral component of membrane)//GO:0005640(nuclear outer membrane)//GO:0005635(nuclear envelope)//GO:0031965(nuclear membrane)//GO:0034993(LINC complex)//GO:0005794(Golgi apparatus)//GO:0045211(postsynaptic membrane)//GO:0030017(sarcomere)//GO:0005654(nucleoplasm)//GO:0005634(nucleus)//GO:0005856(cytoskeleton)//GO:0005737(cytoplasm)	GO:0042803(protein homodimerization activity)//GO:0003779(actin binding)//GO:0042802(identical protein binding)//GO:0051015(actin filament binding)//GO:0044822(poly(A) RNA binding)//GO:0005515(protein binding)//GO:0005521(lamin binding)	GO:0090292(nuclear matrix anchoring at nuclear membrane)//GO:0090286(cytoskeletal anchoring at nuclear membrane)//GO:0040023(establishment of nucleus localization)//GO:0042692(muscle cell differentiation)//GO:0007030(Golgi organization)//GO:0006997(nucleus organization)
chr19	12125581	12126140	diffreps_peak_17974	8.29377	559	NM_001080411	ZNF433	4.0009	5.08424e-09	9.54416e-08	down	163059	-	HGNC:HGNC:20811|Ensembl:ENSG00000197647|HPRD:15790|Vega:OTTHUMG00000156427	zinc finger protein 433		GO:0005622(intracellular)//GO:0005634(nucleus)	GO:0003676(nucleic acid binding)//GO:0046872(metal ion binding)//GO:0005515(protein binding)//GO:0003677(DNA binding)	GO:0006351(transcription, DNA-templated)//GO:0006355(regulation of transcription, DNA-templated)
chr17	56385901	56386741	diffreps_peak_16314	9.05353	840	NM_004758	BZRAP1	2.01383	8.84041e-10	2.48858e-08	down	9256	PBR-IP|PRAX-1|PRAX1|RIM-BP1|RIMBP1	MIM:610764|HGNC:HGNC:16831|Ensembl:ENSG00000005379|HPRD:09832|Vega:OTTHUMG00000178923	benzodiazepine receptor (peripheral) associated protein 1		GO:0005739(mitochondrion)//GO:0005737(cytoplasm)//GO:0005829(cytosol)	GO:0030156(benzodiazepine receptor binding)//GO:0005515(protein binding)	GO:0014047(glutamate secretion)//GO:0007268(synaptic transmission)//GO:0008150(biological_process)//GO:0007269(neurotransmitter secretion)
chr2	48807821	48808200	diffreps_peak_19673	7.86633	379	NM_006873	STON1	2.2364	1.36043e-08	2.12356e-07	down	11037	SALF|SBLF|STN1|STNB1	MIM:605357|HGNC:HGNC:17003|Ensembl:ENSG00000243244|HPRD:16100|Vega:OTTHUMG00000129169	stonin 1		GO:0016020(membrane)//GO:0005737(cytoplasm)		GO:0006897(endocytosis)//GO:0030100(regulation of endocytosis)
chr3	44483701	44484020	diffreps_peak_25353	9.86867	319	NM_181489	ZNF445	2.362	1.35309e-10	6.51788e-09	down	353274	ZKSCAN15|ZNF168|ZSCAN47	HGNC:HGNC:21018|Ensembl:ENSG00000185219|HPRD:11719	zinc finger protein 445		GO:0005622(intracellular)//GO:0005634(nucleus)//GO:0070062(extracellular exosome)	GO:0003676(nucleic acid binding)//GO:0046872(metal ion binding)//GO:0003677(DNA binding)//GO:0003700(transcription factor activity, sequence-specific DNA binding)	GO:0006351(transcription, DNA-templated)//GO:0006355(regulation of transcription, DNA-templated)
chr3	42906101	42906500	diffreps_peak_25310	7.44011	399	NM_001296	ACKR2	4.53959	3.62987e-08	4.88669e-07	down	1238	CCBP2|CCR10|CCR9|CMKBR9|D6|hD6	MIM:602648|HGNC:HGNC:1565|Ensembl:ENSG00000144648|HPRD:09095|Vega:OTTHUMG00000186377	atypical chemokine receptor 2		GO:0016021(integral component of membrane)//GO:0005887(integral component of plasma membrane)//GO:0055037(recycling endosome)//GO:0005886(plasma membrane)//GO:0005884(actin filament)//GO:0005769(early endosome)	GO:0016493(C-C chemokine receptor activity)//GO:0005044(scavenger receptor activity)//GO:0019957(C-C chemokine binding)//GO:0016494(C-X-C chemokine receptor activity)//GO:0004950(chemokine receptor activity)	GO:0042119(neutrophil activation)//GO:0006898(receptor-mediated endocytosis)//GO:0006954(inflammatory response)//GO:0007275(multicellular organism development)//GO:0070098(chemokine-mediated signaling pathway)//GO:0006955(immune response)//GO:0007186(G-protein coupled receptor signaling pathway)//GO:0006935(chemotaxis)
chr14	24877261	24877733	diffreps_peak_11370	6.94694	472	NM_025081	NYNRIN	2.75148	1.12996e-07	1.35065e-06	down	57523	CGIN1|KIAA1305	HGNC:HGNC:20165|Ensembl:ENSG00000205978|Vega:OTTHUMG00000171314	NYN domain and retroviral integrase containing		GO:0016021(integral component of membrane)//GO:0005575(cellular_component)	GO:0003674(molecular_function)//GO:0003676(nucleic acid binding)	GO:0015074(DNA integration)//GO:0008150(biological_process)
chr1	10725301	10725628	diffreps_peak_217	5.82823	327	NM_017766	CASZ1	6.17796	1.48516e-06	1.44353e-05	down	54897	CAS11|CST|SRG|ZNF693|dJ734G22.1	MIM:609895|HGNC:HGNC:26002|Ensembl:ENSG00000130940|HPRD:07897|Vega:OTTHUMG00000002035	castor zinc finger 1		GO:0005654(nucleoplasm)//GO:0043231(intracellular membrane-bounded organelle)//GO:0005737(cytoplasm)	GO:0046872(metal ion binding)//GO:0003677(DNA binding)	GO:0006351(transcription, DNA-templated)//GO:0060226(negative regulation of retinal cone cell fate commitment)//GO:0060040(retinal bipolar neuron differentiation)//GO:0006355(regulation of transcription, DNA-templated)//GO:0060223(retinal rod cell fate commitment)//GO:1902870(negative regulation of amacrine cell differentiation)
chr19	2933541	2933760	diffreps_peak_17659	6.49058	219	NM_021217	ZNF77	2.6206	3.2316e-07	3.53507e-06	down	58492	pT1	MIM:194551|HGNC:HGNC:13150|Ensembl:ENSG00000175691|HPRD:08936|Vega:OTTHUMG00000180566	zinc finger protein 77		GO:0005634(nucleus)	GO:0003674(molecular_function)//GO:0046872(metal ion binding)//GO:0003677(DNA binding)	GO:0006351(transcription, DNA-templated)//GO:0006355(regulation of transcription, DNA-templated)//GO:0008150(biological_process)
chr1	877938	878300	diffreps_peak_16	10.6282	362	NM_152486	SAMD11	8.77267	2.35384e-11	2.22103e-09	down	148398	MRS	MIM:616765|HGNC:HGNC:28706|Ensembl:ENSG00000187634|HPRD:10081|Vega:OTTHUMG00000040719	sterile alpha motif domain containing 11		GO:0005634(nucleus)	GO:0043621(protein self-association)//GO:0032093(SAM domain binding)//GO:0042731(PH domain binding)//GO:0003713(transcription coactivator activity)	GO:1903506(regulation of nucleic acid-templated transcription)//GO:0000122(negative regulation of transcription from RNA polymerase II promoter)
chr17	14248501	14249160	diffreps_peak_15711	8.07263	659	NM_006041	HS3ST3B1	4.24146	8.45996e-09	1.43389e-07	down	9953	3-OST-3B|3OST3B1|h3-OST-3B	MIM:604058|HGNC:HGNC:5198|Ensembl:ENSG00000125430|HPRD:04959|Vega:OTTHUMG00000058810	heparan sulfate-glucosamine 3-sulfotransferase 3B1	hsa00534(Glycosaminoglycan biosynthesis - heparan sulfate / heparin)	GO:0005887(integral component of plasma membrane)//GO:0000139(Golgi membrane)	GO:0008467([heparan sulfate]-glucosamine 3-sulfotransferase 1 activity)//GO:0033872([heparan sulfate]-glucosamine 3-sulfotransferase 3 activity)	GO:0006024(glycosaminoglycan biosynthetic process)//GO:0015012(heparan sulfate proteoglycan biosynthetic process)//GO:0044281(small molecule metabolic process)//GO:0015015(heparan sulfate proteoglycan biosynthetic process, enzymatic modification)//GO:0005975(carbohydrate metabolic process)//GO:0030203(glycosaminoglycan metabolic process)
chr3	113664244	113664480	diffreps_peak_26491	7.25713	236	NM_017577	GRAMD1C	5.13553	5.53179e-08	7.09624e-07	down	54762	-	HGNC:HGNC:25252|Ensembl:ENSG00000178075|Vega:OTTHUMG00000159340	GRAM domain containing 1C		GO:0016021(integral component of membrane)	GO:0005515(protein binding)
chr6	90659874	90660080	diffreps_peak_34913	10.555	206	uc010kch.3	BACH2	6.78752	2.78635e-11	2.44127e-09	down	60468	BTBD25	MIM:605394|HGNC:HGNC:14078|Ensembl:ENSG00000112182|HPRD:12012|Vega:OTTHUMG00000015216	BTB domain and CNC homolog 2		GO:0005634(nucleus)//GO:0031463(Cul3-RING ubiquitin ligase complex)//GO:0005737(cytoplasm)	GO:0001206(transcriptional repressor activity, RNA polymerase II distal enhancer sequence-specific binding)//GO:0004842(ubiquitin-protein transferase activity)//GO:0000980(RNA polymerase II distal enhancer sequence-specific DNA binding)//GO:0003700(transcription factor activity, sequence-specific DNA binding)	GO:0006366(transcription from RNA polymerase II promoter)//GO:0016567(protein ubiquitination)//GO:0000122(negative regulation of transcription from RNA polymerase II promoter)
chr1	201355462	201355860	diffreps_peak_2947	8.77342	398	NM_005558	LAD1	3.0155	1.68493e-09	4.03564e-08	down	3898	LadA	MIM:602314|HGNC:HGNC:6472|Ensembl:ENSG00000159166|HPRD:03815|Vega:OTTHUMG00000035737	ladinin 1		GO:0005604(basement membrane)//GO:0070062(extracellular exosome)	GO:0005198(structural molecule activity)
chr7	121960101	121960392	diffreps_peak_38342	7.06864	291	NM_017954	CADPS2	2.96566	8.53804e-08	1.04826e-06	down	93664	-	MIM:609978|HGNC:HGNC:16018|Ensembl:ENSG00000081803|HPRD:12996|Vega:OTTHUMG00000157093	Ca2+ dependent secretion activator 2		GO:0030659(cytoplasmic vesicle membrane)//GO:0043231(intracellular membrane-bounded organelle)//GO:0030054(cell junction)//GO:0005654(nucleoplasm)//GO:0042734(presynaptic membrane)//GO:0045211(postsynaptic membrane)	GO:0008289(lipid binding)//GO:0046872(metal ion binding)	GO:0016082(synaptic vesicle priming)//GO:0015031(protein transport)//GO:0045921(positive regulation of exocytosis)//GO:0009267(cellular response to starvation)
chr3	24164021	24164240	diffreps_peak_24989	9.84102	219	NM_000461	THRB	6.06506	1.44203e-10	6.80199e-09	down	7068	C-ERBA-2|C-ERBA-BETA|ERBA2|GRTH|NR1A2|PRTH|THR1|THRB1|THRB2	MIM:190160|HGNC:HGNC:11799|Ensembl:ENSG00000151090|HPRD:07521|Vega:OTTHUMG00000130478	thyroid hormone receptor, beta	hsa04080(Neuroactive ligand-receptor interaction)//hsa04919(Thyroid hormone signaling pathway)	GO:0005654(nucleoplasm)//GO:0005634(nucleus)//GO:0070062(extracellular exosome)//GO:0000790(nuclear chromatin)	GO:0070324(thyroid hormone binding)//GO:0008270(zinc ion binding)//GO:0019899(enzyme binding)//GO:0003700(transcription factor activity, sequence-specific DNA binding)//GO:0043565(sequence-specific DNA binding)//GO:0003707(steroid hormone receptor activity)//GO:0003677(DNA binding)//GO:0031490(chromatin DNA binding)//GO:0003714(transcription corepressor activity)//GO:0005515(protein binding)//GO:…	GO:0043401(steroid hormone mediated signaling pathway)//GO:0030522(intracellular receptor signaling pathway)//GO:0007621(negative regulation of female receptivity)//GO:0060509(Type I pneumocyte differentiation)//GO:0010467(gene expression)//GO:0006351(transcription, DNA-templated)//GO:0008016(regulation of heart contraction)//GO:0009887(organ morphogenesis)//GO:0006367(transcription initiation fr…
chr15	41247981	41248420	diffreps_peak_13166	11.1811	439	NM_024111	CHAC1	5.17551	6.58957e-12	1.15292e-09	down	79094	-	MIM:614587|HGNC:HGNC:28680|Ensembl:ENSG00000128965|HPRD:14634|Vega:OTTHUMG00000130208	ChaC glutathione-specific gamma-glutamylcyclotransferase 1		GO:0005802(trans-Golgi network)//GO:0005829(cytosol)	GO:0016746(transferase activity, transferring acyl groups)//GO:0005515(protein binding)//GO:0005112(Notch binding)	GO:0010955(negative regulation of protein processing)//GO:0006750(glutathione biosynthetic process)//GO:0044281(small molecule metabolic process)//GO:1901687(glutathione derivative biosynthetic process)//GO:0070059(intrinsic apoptotic signaling pathway in response to endoplasmic reticulum stress)//GO:0006986(response to unfolded protein)//GO:0007219(Notch signaling pathway)//GO:0022008(neurogenes…
chr12	95927781	95928102	diffreps_peak_9314	9.75367	321	NM_032147	USP44	19.9375	1.7633e-10	7.77077e-09	down	84101	-	MIM:610993|HGNC:HGNC:20064|Ensembl:ENSG00000136014|HPRD:15636|Vega:OTTHUMG00000170281	ubiquitin specific peptidase 44		GO:0005730(nucleolus)//GO:0005634(nucleus)//GO:0015630(microtubule cytoskeleton)	GO:0004843(thiol-dependent ubiquitin-specific protease activity)//GO:0008270(zinc ion binding)//GO:0005515(protein binding)//GO:0008234(cysteine-type peptidase activity)//GO:0036459(thiol-dependent ubiquitinyl hydrolase activity)	GO:0016579(protein deubiquitination)//GO:0007067(mitotic nuclear division)//GO:0090266(regulation of mitotic cell cycle spindle assembly checkpoint)//GO:0051301(cell division)//GO:0060564(negative regulation of APC-Cdc20 complex activity)//GO:0006511(ubiquitin-dependent protein catabolic process)//GO:0043161(proteasome-mediated ubiquitin-dependent protein catabolic process)//GO:0090231(regulation…
chr19	18368041	18368440	diffreps_peak_18166	11.7669	399	NM_025249	KIAA1683	4.08955	1.71047e-12	6.56838e-10	down	80726	-	HGNC:HGNC:29350|Ensembl:ENSG00000130518|HPRD:13882|Vega:OTTHUMG00000183354	KIAA1683		GO:0005739(mitochondrion)//GO:0005634(nucleus)	GO:0005515(protein binding)
chr9	135780981	135781240	diffreps_peak_42699	9.361	259	NM_000368	TSC1	2.57809	4.3551e-10	1.47268e-08	down	7248	LAM|TSC	MIM:605284|HGNC:HGNC:12362|Ensembl:ENSG00000165699|HPRD:05594|Vega:OTTHUMG00000020844	tuberous sclerosis 1		GO:0005886(plasma membrane)//GO:0048471(perinuclear region of cytoplasm)//GO:0030027(lamellipodium)//GO:0005938(cell cortex)//GO:0016020(membrane)//GO:0043234(protein complex)//GO:0005829(cytosol)//GO:0005884(actin filament)//GO:0030426(growth cone)//GO:0005634(nucleus)//GO:0005737(cytoplasm)//GO:0033596(TSC1-TSC2 complex)	GO:0051087(chaperone binding)//GO:0030695(GTPase regulator activity)//GO:0047485(protein N-terminus binding)//GO:0005515(protein binding)//GO:0032794(GTPase activating protein binding)	GO:0055007(cardiac muscle cell differentiation)//GO:0090630(activation of GTPase activity)//GO:0030030(cell projection organization)//GO:0042552(myelination)//GO:0006407(rRNA export from nucleus)//GO:0032007(negative regulation of TOR signaling)//GO:0051894(positive regulation of focal adhesion assembly)//GO:0008285(negative regulation of cell proliferation)//GO:0046323(glucose import)//GO:000182…
[truncated: 404 more rows]
